# Supplementary material for: Manipulating D–A interaction to achieve stable photoinduced organic radicals in triphenylphosphine crystals
Source: Chem Sci. 2023 Jan 18;14(7):1871–7. doi: 10.1039/d2sc05753k (PMC9930928; doi:10.1039/d2sc05753k)
Supplement: SC-014-D2SC05753K-s003 [file SC-014-D2SC05753K-s003.cif]

# Electronic Supplementary Material (ESI) for Chemical Science.
# This journal is © The Royal Society of Chemistry 2023

####################################################################### 
# 
# This file contains crystal structure data downloaded from the 
# Cambridge Structural Database (CSD) hosted by the Cambridge 
# Crystallographic Data Centre (CCDC).
# 
# Full information about CCDC data access policies and citation 
# guidelines are available at http://www.ccdc.cam.ac.uk/access/V1 
# 
# Audit and citation data items may have been added by the CCDC. 
# Please retain this information to preserve the provenance of 
# this file and to allow appropriate attribution of the data. 
# 
#######################################################################

data_CP-DMA
_audit_block_doi                 10.5517/ccdc.csd.cc2d9w3q
_database_code_depnum_ccdc_archive 'CCDC 2214023'
loop_
_audit_author_name
_audit_author_address
'Zikai He'
;Harbin Institute of Technology, Shenzhen
China
;
_audit_update_record             
;
2022-10-19 deposited with the CCDC.	2023-01-18 downloaded from the CCDC.
;
_audit_creation_date             2021-03-29
_audit_creation_method           
;
Olex2 1.3
(compiled 2020.02.04 svn.rd84adfe8 for OlexSys, GUI svn.r6032)
;
_shelx_SHELXL_version_number     2017/1
_chemical_name_common            ?
_chemical_name_systematic        ?
_chemical_formula_moiety         'C20 H18 Cl2 N P'
_chemical_formula_sum            'C20 H18 Cl2 N P'
_chemical_formula_weight         374.22
_chemical_melting_point          ?
_chemical_oxdiff_formula         'C H P Cl N'
loop_
_atom_type_symbol
_atom_type_description
_atom_type_scat_dispersion_real
_atom_type_scat_dispersion_imag
_atom_type_scat_source
C C 0.0181 0.0091 'International Tables Vol C Tables 4.2.6.8 and 6.1.1.4'
H H 0.0000 0.0000 'International Tables Vol C Tables 4.2.6.8 and 6.1.1.4'
Cl Cl 0.3639 0.7018 'International Tables Vol C Tables 4.2.6.8 and 6.1.1.4'
N N 0.0311 0.0180 'International Tables Vol C Tables 4.2.6.8 and 6.1.1.4'
P P 0.2955 0.4335 'International Tables Vol C Tables 4.2.6.8 and 6.1.1.4'

_shelx_space_group_comment       
;
The symmetry employed for this shelxl refinement is uniquely defined
by the following loop, which should always be used as a source of
symmetry information in preference to the above space-group names.
They are only intended as comments.
;
_space_group_crystal_system      monoclinic
_space_group_IT_number           14
_space_group_name_H-M_alt        'P 1 21/c 1'
_space_group_name_Hall           '-P 2ybc'
loop_
_space_group_symop_operation_xyz
'x, y, z'
'-x, y+1/2, -z+1/2'
'-x, -y, -z'
'x, -y-1/2, z-1/2'

_cell_length_a                   9.69861(12)
_cell_length_b                   9.76722(15)
_cell_length_c                   20.1618(3)
_cell_angle_alpha                90
_cell_angle_beta                 98.7984(12)
_cell_angle_gamma                90
_cell_volume                     1887.42(5)
_cell_formula_units_Z            4
_cell_measurement_reflns_used    9284
_cell_measurement_temperature    100.01(10)
_cell_measurement_theta_max      76.1080
_cell_measurement_theta_min      4.4480
_shelx_estimated_absorpt_T_max   0.112
_shelx_estimated_absorpt_T_min   0.030
_exptl_absorpt_coefficient_mu    3.887
_exptl_absorpt_correction_T_max  1.00000
_exptl_absorpt_correction_T_min  0.21839
_exptl_absorpt_correction_type   multi-scan
_exptl_absorpt_process_details   
;
CrysAlisPro 1.171.40.84a (Rigaku Oxford Diffraction, 2020)
Empirical absorption correction using spherical harmonics,
implemented in SCALE3 ABSPACK scaling algorithm.
;
_exptl_absorpt_special_details   ?
_exptl_crystal_colour            'clear colourless'
_exptl_crystal_colour_lustre     clear
_exptl_crystal_colour_primary    colourless
_exptl_crystal_density_diffrn    1.317
_exptl_crystal_density_meas      ?
_exptl_crystal_density_method    ?
_exptl_crystal_description       prism
_exptl_crystal_F_000             776
_exptl_crystal_size_max          3
_exptl_crystal_size_mid          1
_exptl_crystal_size_min          1
_exptl_transmission_factor_max   ?
_exptl_transmission_factor_min   ?
_diffrn_reflns_av_R_equivalents  0.0305
_diffrn_reflns_av_unetI/netI     0.0247
_diffrn_reflns_Laue_measured_fraction_full 0.995
_diffrn_reflns_Laue_measured_fraction_max 0.941
_diffrn_reflns_limit_h_max       12
_diffrn_reflns_limit_h_min       -11
_diffrn_reflns_limit_k_max       4
_diffrn_reflns_limit_k_min       -11
_diffrn_reflns_limit_l_max       25
_diffrn_reflns_limit_l_min       -25
_diffrn_reflns_number            11393
_diffrn_reflns_point_group_measured_fraction_full 0.995
_diffrn_reflns_point_group_measured_fraction_max 0.941
_diffrn_reflns_theta_full        67.684
_diffrn_reflns_theta_max         76.561
_diffrn_reflns_theta_min         4.438
_diffrn_ambient_environment      N~2~
_diffrn_ambient_temperature      100.01(10)
_diffrn_detector                 'Hybrid Pixel Array Detector'
_diffrn_detector_area_resol_mean 10.0000
_diffrn_detector_type            HyPix
_diffrn_measured_fraction_theta_full 0.995
_diffrn_measured_fraction_theta_max 0.941
_diffrn_measurement_details      
;
List of Runs (angles in degrees, time in seconds):

  # Type    Start    End  Width  t~exp~   \w     \q     \k     \f   Frames
#--------------------------------------------------------------------------
  1  \w     44.00  95.00   0.50    0.05    --   46.87  74.00 109.00  102
  2  \w     85.00 174.00   0.50    0.05    --  107.00  74.00 109.00  178
  3  \w     81.00 106.00   0.50    0.05    --  107.00 -94.00 -90.00   50
  4  \w     44.00 130.00   0.50    0.05    --  107.00 -74.00 -18.00  172
  5  \w     36.00  62.00   0.50    0.05    --  107.00 -94.00 -90.00   52
  6  \w     35.00  60.00   0.50    0.05    --  107.00-125.00-150.00   50
  7  \w     35.00 104.00   0.50    0.05    --  107.00 -94.00-180.00  138
  8  \w    -22.00  66.00   0.50    0.05    --   46.87 -74.00 -18.00  176
  9  \w     35.00  95.00   0.50    0.05    --  107.00 -94.00 150.00  120
 10  \w    -62.00  21.00   0.50    0.05    --  -46.87  74.00 109.00  166
 11  \w    -73.00 -48.00   0.50    0.05    -- -102.00  74.00 109.00   50
 12  \w   -162.00-136.00   0.50    0.05    -- -102.00 -74.00 -18.00   52
 13  \w   -173.00 -86.00   0.50    0.05    -- -102.00 -61.00  30.00  174
 14  \w   -115.00 -74.00   0.50    0.05    --  -46.87-125.00 120.00   82
 15  \w   -104.00 -74.00   0.50    0.05    --  -46.87-125.00 150.00   60
 16  \w   -166.00 -84.00   0.50    0.05    -- -102.00 -94.00  60.00  164
;
_diffrn_measurement_device       'four-circle diffractometer'
_diffrn_measurement_device_type  'XtaLAB Synergy R, DW system, HyPix'
_diffrn_measurement_method       '\w scans'
_diffrn_orient_matrix_type       
'CrysAlisPro convention (1999,Acta A55,543-557)'
_diffrn_orient_matrix_UB_11      0.0547287000
_diffrn_orient_matrix_UB_12      0.0905372000
_diffrn_orient_matrix_UB_13      -0.0528741000
_diffrn_orient_matrix_UB_21      0.0752246000
_diffrn_orient_matrix_UB_22      0.0920869000
_diffrn_orient_matrix_UB_23      0.0562383000
_diffrn_orient_matrix_UB_31      0.1310259000
_diffrn_orient_matrix_UB_32      -0.0906778000
_diffrn_orient_matrix_UB_33      0.0043434000
_diffrn_radiation_monochromator  mirror
_diffrn_radiation_probe          x-ray
_diffrn_radiation_type           'Cu K\a'
_diffrn_radiation_wavelength     1.54184
_diffrn_source                   'Rotating-anode X-ray tube'
_diffrn_source_type              'Rigaku (Cu) X-ray Source'
_reflns_Friedel_coverage         0.000
_reflns_Friedel_fraction_full    .
_reflns_Friedel_fraction_max     .
_reflns_number_gt                3580
_reflns_number_total             3747
_reflns_odcompleteness_completeness 99.75
_reflns_odcompleteness_iscentric 1
_reflns_odcompleteness_theta     66.97
_reflns_special_details          
;
 Reflections were merged by SHELXL according to the crystal
 class for the calculation of statistics and refinement.
 
 _reflns_Friedel_fraction is defined as the number of unique
 Friedel pairs measured divided by the number that would be
 possible theoretically, ignoring centric projections and
 systematic absences.
;
_reflns_threshold_expression     'I > 2\s(I)'
_computing_cell_refinement       'CrysAlisPro 1.171.40.84a (Rigaku OD, 2020)'
_computing_data_collection       'CrysAlisPro 1.171.40.84a (Rigaku OD, 2020)'
_computing_data_reduction        'CrysAlisPro 1.171.40.84a (Rigaku OD, 2020)'
_computing_molecular_graphics    'Olex2 1.3 (Dolomanov et al., 2009)'
_computing_publication_material  'Olex2 1.3 (Dolomanov et al., 2009)'
_computing_structure_refinement  'SHELXL 2017/1 (Sheldrick, 2015)'
_computing_structure_solution    'SHELXS  (Sheldrick, 2008)'
_refine_diff_density_max         0.585
_refine_diff_density_min         -0.515
_refine_diff_density_rms         0.078
_refine_ls_extinction_coef       .
_refine_ls_extinction_method     none
_refine_ls_goodness_of_fit_ref   1.075
_refine_ls_hydrogen_treatment    constr
_refine_ls_matrix_type           full
_refine_ls_number_parameters     219
_refine_ls_number_reflns         3747
_refine_ls_number_restraints     0
_refine_ls_R_factor_all          0.0512
_refine_ls_R_factor_gt           0.0463
_refine_ls_restrained_S_all      1.075
_refine_ls_shift/su_max          0.000
_refine_ls_shift/su_mean         0.000
_refine_ls_structure_factor_coef Fsqd
_refine_ls_weighting_details     
'w=1/[\s^2^(Fo^2^)+(0.0722P)^2^+2.3048P] where P=(Fo^2^+2Fc^2^)/3'
_refine_ls_weighting_scheme      calc
_refine_ls_wR_factor_gt          0.1265
_refine_ls_wR_factor_ref         0.1358
_refine_special_details          ?
_olex2_refinement_description    
;
1. Fixed Uiso
 At 1.2 times of:
  All C(H) groups
 At 1.5 times of:
  All C(H,H,H) groups
2.a Aromatic/amide H refined with riding coordinates:
 C15(H15), C14(H14), C3(H3), C17(H17), C8(H8), C11(H11), C18(H18), C9(H9),
 C12(H12), C2(H2), C5(H5), C6(H6)
2.b Idealised Me refined as rotating group:
 C19(H19A,H19B,H19C), C20(H20A,H20B,H20C)
;
_atom_sites_solution_hydrogens   geom
_atom_sites_solution_primary     direct
_atom_sites_solution_secondary   ?
loop_
_atom_site_label
_atom_site_type_symbol
_atom_site_fract_x
_atom_site_fract_y
_atom_site_fract_z
_atom_site_U_iso_or_equiv
_atom_site_adp_type
_atom_site_occupancy
_atom_site_site_symmetry_order
_atom_site_calc_flag
_atom_site_refinement_flags_posn
_atom_site_refinement_flags_adp
_atom_site_refinement_flags_occupancy
_atom_site_disorder_assembly
_atom_site_disorder_group
P1 P 0.28553(6) 0.56165(6) 0.31363(3) 0.02040(17) Uani 1 1 d . . . . .
Cl2 Cl 0.17585(7) -0.07752(6) 0.33431(3) 0.03081(18) Uani 1 1 d . . . . .
Cl1 Cl 0.29557(8) 0.62076(7) 0.00045(3) 0.0409(2) Uani 1 1 d . . . . .
C15 C 0.7175(2) 0.5868(2) 0.34946(11) 0.0213(5) Uani 1 1 d . . . . .
H15 H 0.791097 0.579180 0.325062 0.026 Uiso 1 1 calc R U . . .
C16 C 0.7461(2) 0.6149(2) 0.41851(11) 0.0208(4) Uani 1 1 d . . . . .
C14 C 0.5818(2) 0.5701(2) 0.31676(11) 0.0212(5) Uani 1 1 d . . . . .
H14 H 0.566422 0.550151 0.271127 0.025 Uiso 1 1 calc R U . . .
C3 C 0.2759(2) 0.7007(2) 0.19279(12) 0.0221(5) Uani 1 1 d . . . . .
H3 H 0.263090 0.777044 0.218734 0.026 Uiso 1 1 calc R U . . .
C4 C 0.2941(2) 0.5726(2) 0.22345(11) 0.0206(4) Uani 1 1 d . . . . .
C7 C 0.2593(2) 0.3770(2) 0.32281(11) 0.0189(4) Uani 1 1 d . . . . .
C17 C 0.6301(2) 0.6267(2) 0.45324(11) 0.0242(5) Uani 1 1 d . . . . .
H17 H 0.644737 0.643989 0.499144 0.029 Uiso 1 1 calc R U . . .
C13 C 0.4676(2) 0.5828(2) 0.35137(11) 0.0199(4) Uani 1 1 d . . . . .
C8 C 0.1276(2) 0.3223(3) 0.29809(11) 0.0244(5) Uani 1 1 d . . . . .
H8 H 0.056958 0.380693 0.278738 0.029 Uiso 1 1 calc R U . . .
C11 C 0.3349(2) 0.1493(3) 0.35906(11) 0.0238(5) Uani 1 1 d . . . . .
H11 H 0.403444 0.091028 0.380507 0.029 Uiso 1 1 calc R U . . .
C18 C 0.4957(2) 0.6128(2) 0.41969(11) 0.0223(5) Uani 1 1 d . . . . .
H18 H 0.421478 0.623828 0.443455 0.027 Uiso 1 1 calc R U . . .
C10 C 0.2053(2) 0.0984(2) 0.33190(11) 0.0209(4) Uani 1 1 d . . . . .
N1 N 0.8811(2) 0.6286(2) 0.45158(10) 0.0308(5) Uani 1 1 d . . . . .
C1 C 0.2952(2) 0.6030(3) 0.08645(12) 0.0262(5) Uani 1 1 d . . . . .
C9 C 0.1005(2) 0.1847(3) 0.30176(11) 0.0250(5) Uani 1 1 d . . . . .
H9 H 0.013206 0.149911 0.284307 0.030 Uiso 1 1 calc R U . . .
C12 C 0.3614(2) 0.2875(2) 0.35397(11) 0.0207(4) Uani 1 1 d . . . . .
H12 H 0.448900 0.321587 0.371615 0.025 Uiso 1 1 calc R U . . .
C2 C 0.2766(2) 0.7168(2) 0.12444(12) 0.0241(5) Uani 1 1 d . . . . .
H2 H 0.264701 0.802895 0.104652 0.029 Uiso 1 1 calc R U . . .
C5 C 0.3139(3) 0.4594(2) 0.18297(12) 0.0262(5) Uani 1 1 d . . . . .
H5 H 0.326667 0.373010 0.202319 0.031 Uiso 1 1 calc R U . . .
C6 C 0.3146(3) 0.4743(3) 0.11480(12) 0.0293(5) Uani 1 1 d . . . . .
H6 H 0.328076 0.398837 0.088426 0.035 Uiso 1 1 calc R U . . .
C19 C 0.9939(3) 0.6369(3) 0.41147(14) 0.0389(7) Uani 1 1 d . . . . .
H19A H 0.992435 0.556948 0.383665 0.058 Uiso 1 1 calc R U . . .
H19B H 1.081749 0.642006 0.440687 0.058 Uiso 1 1 calc R U . . .
H19C H 0.981811 0.717104 0.383683 0.058 Uiso 1 1 calc R U . . .
C20 C 0.9054(3) 0.6964(4) 0.51646(13) 0.0410(7) Uani 1 1 d . . . . .
H20A H 0.872510 0.789082 0.511667 0.061 Uiso 1 1 calc R U . . .
H20B H 1.003440 0.696136 0.533318 0.061 Uiso 1 1 calc R U . . .
H20C H 0.856171 0.648612 0.547272 0.061 Uiso 1 1 calc R U . . .

loop_
_atom_site_aniso_label
_atom_site_aniso_U_11
_atom_site_aniso_U_22
_atom_site_aniso_U_33
_atom_site_aniso_U_23
_atom_site_aniso_U_13
_atom_site_aniso_U_12
P1 0.0191(3) 0.0195(3) 0.0227(3) -0.0001(2) 0.0033(2) 0.0027(2)
Cl2 0.0413(3) 0.0243(3) 0.0241(3) -0.0002(2) -0.0036(2) -0.0120(2)
Cl1 0.0619(4) 0.0388(4) 0.0207(3) 0.0051(2) 0.0021(3) -0.0013(3)
C15 0.0220(11) 0.0224(11) 0.0205(11) 0.0005(8) 0.0064(8) -0.0015(9)
C16 0.0227(10) 0.0177(11) 0.0221(11) 0.0015(8) 0.0036(8) -0.0037(8)
C14 0.0247(11) 0.0207(11) 0.0185(10) 0.0005(8) 0.0045(8) -0.0003(8)
C3 0.0163(9) 0.0202(11) 0.0288(11) -0.0011(9) 0.0005(8) 0.0007(8)
C4 0.0163(10) 0.0207(11) 0.0237(11) 0.0004(8) -0.0007(8) 0.0011(8)
C7 0.0162(10) 0.0208(11) 0.0198(10) 0.0001(8) 0.0030(8) -0.0010(8)
C17 0.0284(11) 0.0280(12) 0.0169(10) -0.0034(9) 0.0057(8) -0.0052(9)
C13 0.0228(10) 0.0148(10) 0.0227(11) -0.0002(8) 0.0050(8) 0.0001(8)
C8 0.0157(10) 0.0305(13) 0.0250(11) 0.0011(9) -0.0032(8) 0.0028(9)
C11 0.0183(10) 0.0277(12) 0.0233(11) 0.0026(9) -0.0033(8) 0.0004(9)
C18 0.0239(11) 0.0208(11) 0.0235(11) -0.0031(9) 0.0082(8) -0.0048(9)
C10 0.0230(11) 0.0230(11) 0.0165(10) -0.0006(8) 0.0026(8) -0.0059(9)
N1 0.0254(10) 0.0430(13) 0.0243(10) -0.0032(9) 0.0046(8) -0.0054(9)
C1 0.0251(11) 0.0296(13) 0.0220(11) 0.0019(9) -0.0022(8) -0.0050(9)
C9 0.0176(10) 0.0326(13) 0.0235(11) -0.0030(9) -0.0010(8) -0.0055(9)
C12 0.0138(9) 0.0216(11) 0.0261(11) 0.0004(9) 0.0006(8) -0.0016(8)
C2 0.0179(10) 0.0225(12) 0.0301(12) 0.0080(9) -0.0024(8) 0.0003(9)
C5 0.0337(12) 0.0186(11) 0.0258(12) 0.0028(9) 0.0023(9) 0.0027(9)
C6 0.0406(13) 0.0203(12) 0.0265(12) -0.0033(9) 0.0030(10) -0.0036(10)
C19 0.0212(11) 0.0589(19) 0.0370(14) -0.0042(13) 0.0053(10) -0.0095(12)
C20 0.0297(13) 0.064(2) 0.0268(13) -0.0096(13) -0.0024(10) -0.0052(13)

_geom_special_details            
;
 All esds (except the esd in the dihedral angle between two l.s. planes)
 are estimated using the full covariance matrix.  The cell esds are taken
 into account individually in the estimation of esds in distances, angles
 and torsion angles; correlations between esds in cell parameters are only
 used when they are defined by crystal symmetry.  An approximate (isotropic)
 treatment of cell esds is used for estimating esds involving l.s. planes.
;
loop_
_geom_bond_atom_site_label_1
_geom_bond_atom_site_label_2
_geom_bond_distance
_geom_bond_site_symmetry_2
_geom_bond_publ_flag
P1 C4 1.836(2) . ?
P1 C7 1.834(2) . ?
P1 C13 1.824(2) . ?
Cl2 C10 1.744(2) . ?
Cl1 C1 1.743(2) . ?
C15 H15 0.9300 . ?
C15 C16 1.404(3) . ?
C15 C14 1.388(3) . ?
C16 C17 1.418(3) . ?
C16 N1 1.381(3) . ?
C14 H14 0.9300 . ?
C14 C13 1.402(3) . ?
C3 H3 0.9300 . ?
C3 C4 1.395(3) . ?
C3 C2 1.388(3) . ?
C4 C5 1.405(3) . ?
C7 C8 1.403(3) . ?
C7 C12 1.397(3) . ?
C17 H17 0.9300 . ?
C17 C18 1.380(3) . ?
C13 C18 1.394(3) . ?
C8 H8 0.9300 . ?
C8 C9 1.374(4) . ?
C11 H11 0.9300 . ?
C11 C10 1.384(3) . ?
C11 C12 1.381(3) . ?
C18 H18 0.9300 . ?
C10 C9 1.387(3) . ?
N1 C19 1.459(3) . ?
N1 C20 1.452(3) . ?
C1 C2 1.378(4) . ?
C1 C6 1.381(4) . ?
C9 H9 0.9300 . ?
C12 H12 0.9300 . ?
C2 H2 0.9300 . ?
C5 H5 0.9300 . ?
C5 C6 1.383(3) . ?
C6 H6 0.9300 . ?
C19 H19A 0.9600 . ?
C19 H19B 0.9600 . ?
C19 H19C 0.9600 . ?
C20 H20A 0.9600 . ?
C20 H20B 0.9600 . ?
C20 H20C 0.9600 . ?

loop_
_geom_angle_atom_site_label_1
_geom_angle_atom_site_label_2
_geom_angle_atom_site_label_3
_geom_angle
_geom_angle_site_symmetry_1
_geom_angle_site_symmetry_3
_geom_angle_publ_flag
C7 P1 C4 100.67(10) . . ?
C13 P1 C4 102.63(10) . . ?
C13 P1 C7 102.11(10) . . ?
C16 C15 H15 119.2 . . ?
C14 C15 H15 119.2 . . ?
C14 C15 C16 121.6(2) . . ?
C15 C16 C17 117.0(2) . . ?
N1 C16 C15 121.8(2) . . ?
N1 C16 C17 121.2(2) . . ?
C15 C14 H14 119.4 . . ?
C15 C14 C13 121.1(2) . . ?
C13 C14 H14 119.4 . . ?
C4 C3 H3 119.3 . . ?
C2 C3 H3 119.3 . . ?
C2 C3 C4 121.5(2) . . ?
C3 C4 P1 117.99(17) . . ?
C3 C4 C5 117.9(2) . . ?
C5 C4 P1 124.08(17) . . ?
C8 C7 P1 118.12(17) . . ?
C12 C7 P1 124.12(16) . . ?
C12 C7 C8 117.8(2) . . ?
C16 C17 H17 119.6 . . ?
C18 C17 C16 120.7(2) . . ?
C18 C17 H17 119.6 . . ?
C14 C13 P1 124.77(17) . . ?
C18 C13 P1 117.81(16) . . ?
C18 C13 C14 117.4(2) . . ?
C7 C8 H8 119.2 . . ?
C9 C8 C7 121.6(2) . . ?
C9 C8 H8 119.2 . . ?
C10 C11 H11 120.3 . . ?
C12 C11 H11 120.3 . . ?
C12 C11 C10 119.3(2) . . ?
C17 C18 C13 122.2(2) . . ?
C17 C18 H18 118.9 . . ?
C13 C18 H18 118.9 . . ?
C11 C10 Cl2 119.04(18) . . ?
C11 C10 C9 121.0(2) . . ?
C9 C10 Cl2 119.90(17) . . ?
C16 N1 C19 118.3(2) . . ?
C16 N1 C20 119.4(2) . . ?
C20 N1 C19 116.2(2) . . ?
C2 C1 Cl1 119.53(19) . . ?
C2 C1 C6 121.7(2) . . ?
C6 C1 Cl1 118.77(19) . . ?
C8 C9 C10 119.0(2) . . ?
C8 C9 H9 120.5 . . ?
C10 C9 H9 120.5 . . ?
C7 C12 H12 119.4 . . ?
C11 C12 C7 121.2(2) . . ?
C11 C12 H12 119.4 . . ?
C3 C2 H2 120.6 . . ?
C1 C2 C3 118.8(2) . . ?
C1 C2 H2 120.6 . . ?
C4 C5 H5 119.5 . . ?
C6 C5 C4 121.1(2) . . ?
C6 C5 H5 119.5 . . ?
C1 C6 C5 119.1(2) . . ?
C1 C6 H6 120.5 . . ?
C5 C6 H6 120.5 . . ?
N1 C19 H19A 109.5 . . ?
N1 C19 H19B 109.5 . . ?
N1 C19 H19C 109.5 . . ?
H19A C19 H19B 109.5 . . ?
H19A C19 H19C 109.5 . . ?
H19B C19 H19C 109.5 . . ?
N1 C20 H20A 109.5 . . ?
N1 C20 H20B 109.5 . . ?
N1 C20 H20C 109.5 . . ?
H20A C20 H20B 109.5 . . ?
H20A C20 H20C 109.5 . . ?
H20B C20 H20C 109.5 . . ?

loop_
_geom_torsion_atom_site_label_1
_geom_torsion_atom_site_label_2
_geom_torsion_atom_site_label_3
_geom_torsion_atom_site_label_4
_geom_torsion
_geom_torsion_site_symmetry_1
_geom_torsion_site_symmetry_2
_geom_torsion_site_symmetry_3
_geom_torsion_site_symmetry_4
_geom_torsion_publ_flag
P1 C4 C5 C6 177.79(19) . . . . ?
P1 C7 C8 C9 178.60(18) . . . . ?
P1 C7 C12 C11 -179.82(18) . . . . ?
P1 C13 C18 C17 178.04(18) . . . . ?
Cl2 C10 C9 C8 -177.51(18) . . . . ?
Cl1 C1 C2 C3 179.73(16) . . . . ?
Cl1 C1 C6 C5 -179.75(19) . . . . ?
C15 C16 C17 C18 -0.9(3) . . . . ?
C15 C16 N1 C19 10.4(4) . . . . ?
C15 C16 N1 C20 161.8(2) . . . . ?
C15 C14 C13 P1 -179.48(17) . . . . ?
C15 C14 C13 C18 0.0(3) . . . . ?
C16 C15 C14 C13 1.0(3) . . . . ?
C16 C17 C18 C13 2.0(4) . . . . ?
C14 C15 C16 C17 -0.5(3) . . . . ?
C14 C15 C16 N1 178.6(2) . . . . ?
C14 C13 C18 C17 -1.5(3) . . . . ?
C3 C4 C5 C6 -0.3(3) . . . . ?
C4 P1 C7 C8 -73.92(19) . . . . ?
C4 P1 C7 C12 107.3(2) . . . . ?
C4 P1 C13 C14 -15.7(2) . . . . ?
C4 P1 C13 C18 164.78(18) . . . . ?
C4 C3 C2 C1 0.3(3) . . . . ?
C4 C5 C6 C1 -0.2(4) . . . . ?
C7 P1 C4 C3 162.92(17) . . . . ?
C7 P1 C4 C5 -15.2(2) . . . . ?
C7 P1 C13 C14 88.3(2) . . . . ?
C7 P1 C13 C18 -91.20(19) . . . . ?
C7 C8 C9 C10 1.3(4) . . . . ?
C17 C16 N1 C19 -170.5(2) . . . . ?
C17 C16 N1 C20 -19.2(4) . . . . ?
C13 P1 C4 C3 -91.94(18) . . . . ?
C13 P1 C4 C5 90.0(2) . . . . ?
C13 P1 C7 C8 -179.47(18) . . . . ?
C13 P1 C7 C12 1.7(2) . . . . ?
C8 C7 C12 C11 1.4(3) . . . . ?
C11 C10 C9 C8 1.1(3) . . . . ?
C10 C11 C12 C7 0.9(3) . . . . ?
N1 C16 C17 C18 180.0(2) . . . . ?
C12 C7 C8 C9 -2.5(3) . . . . ?
C12 C11 C10 Cl2 176.41(17) . . . . ?
C12 C11 C10 C9 -2.2(4) . . . . ?
C2 C3 C4 P1 -177.94(16) . . . . ?
C2 C3 C4 C5 0.3(3) . . . . ?
C2 C1 C6 C5 0.7(4) . . . . ?
C6 C1 C2 C3 -0.8(3) . . . . ?

_shelx_res_file                  
;
TITL CP-DMA in P21/c #14
    CP-DMA.res
    created by SHELXL-2017/1 at 15:47:14 on 29-Mar-2021
REM reset to P21/c #14
CELL 1.54184 9.698606 9.767221 20.16182 90 98.7984 90
ZERR 4 0.000123 0.000149 0.000292 0 0.0012 0
LATT 1
SYMM -X,0.5+Y,0.5-Z
SFAC C H Cl N P
UNIT 80 72 8 4 4

L.S. 20
PLAN  5
SIZE 1 1 3
CONF
BOND
MORE -1
BOND $H
fmap 2 53
acta
OMIT 0 4 22
OMIT 7 7 11
OMIT -1 11 2
OMIT -3 4 22
OMIT 6 9 1
OMIT 7 4 14
OMIT -4 10 10
OMIT -7 4 19
REM <olex2.extras>
REM <HklSrc "%.\\CP-DMA.hkl">
REM </olex2.extras>

WGHT    0.072200    2.304800
FVAR       5.96274
P1    5    0.285530    0.561648    0.313630    11.00000    0.01906    0.01951 =
         0.02266   -0.00006    0.00328    0.00269
CL2   3    0.175849   -0.077517    0.334314    11.00000    0.04130    0.02433 =
         0.02411   -0.00025   -0.00358   -0.01201
CL1   3    0.295568    0.620760    0.000453    11.00000    0.06192    0.03882 =
         0.02067    0.00514    0.00213   -0.00132
C15   1    0.717463    0.586798    0.349456    11.00000    0.02202    0.02236 =
         0.02046    0.00053    0.00642   -0.00153
AFIX  43
H15   2    0.791097    0.579180    0.325062    11.00000   -1.20000
AFIX   0
C16   1    0.746143    0.614917    0.418508    11.00000    0.02266    0.01768 =
         0.02205    0.00151    0.00357   -0.00369
C14   1    0.581812    0.570108    0.316765    11.00000    0.02472    0.02066 =
         0.01847    0.00047    0.00447   -0.00033
AFIX  43
H14   2    0.566422    0.550151    0.271127    11.00000   -1.20000
AFIX   0
C3    1    0.275941    0.700711    0.192792    11.00000    0.01626    0.02016 =
         0.02882   -0.00113    0.00048    0.00067
AFIX  43
H3    2    0.263090    0.777044    0.218734    11.00000   -1.20000
AFIX   0
C4    1    0.294134    0.572603    0.223446    11.00000    0.01634    0.02074 =
         0.02369    0.00038   -0.00069    0.00108
C7    1    0.259259    0.377027    0.322807    11.00000    0.01624    0.02084 =
         0.01980    0.00007    0.00303   -0.00104
C17   1    0.630110    0.626705    0.453243    11.00000    0.02835    0.02795 =
         0.01691   -0.00341    0.00566   -0.00520
AFIX  43
H17   2    0.644737    0.643989    0.499144    11.00000   -1.20000
AFIX   0
C13   1    0.467595    0.582825    0.351371    11.00000    0.02277    0.01477 =
         0.02268   -0.00015    0.00498    0.00007
C8    1    0.127608    0.322328    0.298087    11.00000    0.01574    0.03046 =
         0.02501    0.00113   -0.00316    0.00278
AFIX  43
H8    2    0.056958    0.380693    0.278738    11.00000   -1.20000
AFIX   0
C11   1    0.334928    0.149324    0.359056    11.00000    0.01826    0.02769 =
         0.02330    0.00263   -0.00329    0.00042
AFIX  43
H11   2    0.403444    0.091028    0.380507    11.00000   -1.20000
AFIX   0
C18   1    0.495708    0.612815    0.419693    11.00000    0.02391    0.02082 =
         0.02353   -0.00313    0.00818   -0.00476
AFIX  43
H18   2    0.421478    0.623828    0.443455    11.00000   -1.20000
AFIX   0
C10   1    0.205321    0.098446    0.331896    11.00000    0.02298    0.02300 =
         0.01651   -0.00063    0.00262   -0.00592
N1    4    0.881054    0.628640    0.451582    11.00000    0.02536    0.04299 =
         0.02427   -0.00317    0.00462   -0.00544
C1    1    0.295157    0.602970    0.086448    11.00000    0.02505    0.02958 =
         0.02203    0.00194   -0.00221   -0.00496
C9    1    0.100499    0.184698    0.301760    11.00000    0.01765    0.03264 =
         0.02345   -0.00298   -0.00096   -0.00553
AFIX  43
H9    2    0.013206    0.149911    0.284307    11.00000   -1.20000
AFIX   0
C12   1    0.361423    0.287497    0.353969    11.00000    0.01377    0.02156 =
         0.02610    0.00039    0.00058   -0.00161
AFIX  43
H12   2    0.448900    0.321587    0.371615    11.00000   -1.20000
AFIX   0
C2    1    0.276585    0.716834    0.124437    11.00000    0.01789    0.02248 =
         0.03012    0.00805   -0.00241    0.00030
AFIX  43
H2    2    0.264701    0.802895    0.104652    11.00000   -1.20000
AFIX   0
C5    1    0.313886    0.459411    0.182971    11.00000    0.03368    0.01855 =
         0.02582    0.00277    0.00232    0.00271
AFIX  43
H5    2    0.326667    0.373010    0.202319    11.00000   -1.20000
AFIX   0
C6    1    0.314639    0.474349    0.114800    11.00000    0.04057    0.02034 =
         0.02645   -0.00325    0.00300   -0.00364
AFIX  43
H6    2    0.328076    0.398837    0.088426    11.00000   -1.20000
AFIX   0
C19   1    0.993915    0.636879    0.411474    11.00000    0.02123    0.05893 =
         0.03696   -0.00416    0.00533   -0.00949
AFIX 137
H19A  2    0.992435    0.556948    0.383665    11.00000   -1.50000
H19B  2    1.081749    0.642006    0.440687    11.00000   -1.50000
H19C  2    0.981811    0.717104    0.383683    11.00000   -1.50000
AFIX   0
C20   1    0.905354    0.696357    0.516459    11.00000    0.02970    0.06432 =
         0.02685   -0.00964   -0.00242   -0.00520
AFIX 137
H20A  2    0.872510    0.789082    0.511667    11.00000   -1.50000
H20B  2    1.003440    0.696136    0.533318    11.00000   -1.50000
H20C  2    0.856171    0.648612    0.547272    11.00000   -1.50000
AFIX   0
HKLF 4


REM  CP-DMA in P21/c #14
REM R1 =  0.0463 for    3580 Fo > 4sig(Fo)  and  0.0512 for all    3747 data
REM    219 parameters refined using      0 restraints

END

WGHT      0.0722      2.3052

REM Highest difference peak  0.585,  deepest hole -0.515,  1-sigma level  0.078
Q1    1   0.2822  0.4590  0.3185  11.00000  0.05    0.58
Q2    1   0.1036 -0.0284  0.3397  11.00000  0.05    0.55
Q3    1   0.1869  0.0240  0.3351  11.00000  0.05    0.45
Q4    1   0.2959  0.7262  0.0026  11.00000  0.05    0.36
Q5    1   0.2441  0.6840  0.0192  11.00000  0.05    0.35
;
_shelx_res_checksum              84547
_shelx_hkl_file                  
;
   0   0  -1 15.4654 7.55666   1
   0   0  -2 85686.8 1197.25   1
   0   0  -3 13.7989 18.0834   1
   0   0  -4 190250. 2645.35   1
   0   0  -5 83.5027 36.4832   1
   0   0  -7 3.42079 36.6012   1
   0   0  -8 217880. 3206.45   1
   0   0  -9 263.723 73.9588   1
   0   0 -10 94245.2 1374.00  14
   0   0 -10 91113.9 1667.37   1
   0   0 -11 6.10110 58.2217   1
   0   0 -12 196184. 3176.38   1
   0   0 -13 53.8887 64.5273   1
   0   0 -13 41.2094 62.3593   2
   0   0 -14 494.312 122.830   2
   0   0 -14 530.716 129.694   1
   0   0 -15-8.12573 65.5355  15
   0   0 -15 70.6381 74.5924   2
   0   0 -16 42427.3 1127.58  15
   0   0 -16 43039.8 1255.59   2
   0   0  17-8.74831 73.3245  10
   0   0 -17 11.3544 93.3885   2
   0   0  18 8427.85 468.683  10
   0   0 -18 7526.21 501.185   2
   0   0 -19 255.168 118.750   2
   0   0 -20 8061.31 493.417   2
   0   0 -21 56.2715 100.350   2
   0   0 -22 45534.2 1151.49   2
   0   0 -23 176.260 73.9574   2
   0   0  24 11211.9 357.951  12
   0   0 -24 9716.72 377.239   2
   0   0 -25 33.5212 39.0182   2
   0  -1   0 29.3609 12.4833  15
   0  -1   0 172.683 26.7546  14
   0  -1  -1 4591.22 134.336  15
   0  -1   1 4539.57 123.866  14
   0   1  -1 5102.30 98.5801   1
   0  -1  -1 5185.06 101.020   1
   0  -1  -2 900.759 49.7243   1
   0   1  -2 1012.20 51.3385   1
   0   1  -3 425.730 43.2919   1
   0  -1  -3 420.593 44.2666   1
   0  -1  -4 206116. 2822.56   1
   0   1  -4 201750. 2814.11   1
   0   1  -5 30113.4 581.200   1
   0  -1  -5 29815.0 582.402   1
   0   1  -6 781.535 84.5521   1
   0  -1  -6 767.165 84.3892   1
   0  -1  -7 204147. 2998.47   1
   0   1  -7 207828. 2995.97   1
   0  -1  -8 10181.1 364.177   1
   0   1  -8 10363.4 362.768   1
   0  -1  -9 143105. 2150.88  14
   0   1  -9 142653. 2278.13   1
   0  -1 -10 149159. 2199.78  14
   0   1 -10 140792. 2367.76   1
   0  -1 -11 11461.4 343.751  14
   0   1 -11 11861.4 471.296   1
   0   1 -12 7435.31 387.400   1
   0  -1 -13 83936.9 1698.64  15
   0  -1 -13 81178.5 1710.33   2
   0   1 -13 81594.8 1705.45   2
   0   1 -13 84685.9 1683.19   1
   0  -1 -14 5842.09 384.738  15
   0  -1  14 5671.17 262.940  13
   0   1 -14 5395.09 377.516   2
   0   1 -14 6264.35 391.733   1
   0  -1 -14 5757.10 376.116   1
   0  -1 -14 5887.95 399.382   2
   0   1 -15 4515.43 363.283   2
   0  -1 -15 4461.21 361.074   2
   0   1 -15 4380.09 294.383  15
   0  -1 -15 4738.02 354.721  15
   0  -1  15 4664.51 244.634  13
   0  -1 -16 37350.6 1159.39   2
   0   1 -16 39305.4 1176.57   2
   0  -1 -16 37120.8 1102.78  15
   0  -1  16 37388.7 841.612  13
   0  -1  17 28505.8 727.143  13
   0  -1  17 31947.1 949.553  10
   0   1  17 31546.1 951.596  10
   0  -1 -17 30443.1 1042.48   2
   0   1 -17 29571.6 1021.69   2
   0  -1  18 980.565 124.202  13
   0  -1  18 1094.64 174.353  10
   0   1  18 1037.78 170.442  10
   0  -1 -18 1108.73 205.381   2
   0   1 -18 1222.09 206.151   2
   0  -1  19 67487.8 1285.46  13
   0   1 -19 70745.0 1686.98   2
   0   1 -20 1027.84 177.066   2
   0   1 -21 27396.3 893.638   2
   0   1 -22 2092.40 219.312   2
   0  -1  23-2.78902 10.0597   6
   0   1 -23 13492.6 468.976   2
   0  -1 -24 134.638 50.7037   2
   0   1 -24 148.187 53.1058   2
   0   1  24 139.457 41.5228  12
   0  -1  24 121.659 39.3466  12
   0  -1 -25 10094.5 302.421   2
   0  -2   0 127152. 1834.99  14
   0  -2   0 125043. 1781.73  15
   0  -2   1 360741. 4709.94  10
   0   2   1 361240. 4714.08  10
   0  -2  -1 372863. 4926.22  14
   0  -2  -1 367625. 4875.09  15
   0  -2   1 373512. 4888.19  14
   0  -2  -2 115339. 1771.92  15
   0  -2   2 117277. 1740.25  14
   0  -2  -2 122581. 1643.83   1
   0   2  -2 121456. 1638.74   1
   0  -2  -3 269038. 3882.67  15
   0   2  -3 277458. 3741.38   1
   0  -2  -4 41703.9 808.506  14
   0  -2  -4 42525.1 825.828  15
   0  -2  -4 44366.7 731.550   1
   0   2  -4 43457.9 722.217   1
   0  -2  -5 79877.9 1344.49  14
   0  -2  -5 81738.5 1276.08   1
   0   2  -5 80914.0 1263.06   1
   0  -2  -6 51100.0 957.531  14
   0   2  -6 50080.0 896.650   1
   0  -2  -6 49035.9 901.340   1
   0  -2  -7 1197.04 118.205  14
   0   2  -7 1632.99 126.786   1
   0  -2  -8 83342.6 1420.09  14
   0   2  -8 78777.1 1391.37   1
   0  -2  -8 79049.5 1402.40   1
   0  -2  -9 48263.7 969.351  14
   0  -2  -9 44963.0 976.916   1
   0   2  -9 45748.0 973.873   1
   0  -2 -10 738.987 103.735  14
   0   2 -10 743.417 117.745   1
   0  -2 -10 713.425 116.426   1
   0  -2 -11 1841.02 207.719  15
   0  -2 -11 1985.60 163.426  14
   0  -2 -11 1897.66 189.909   1
   0   2 -11 1750.58 178.751   1
   0  -2 -12 86359.5 1757.58  15
   0  -2 -12 77078.3 1401.40  14
   0  -2  12 74594.8 1351.77  13
   0   2 -12 81149.1 1605.01   1
   0  -2 -12 80583.6 1602.58   1
   0  -2 -13 18911.8 733.151  15
   0  -2  13 16789.5 492.875  13
   0  -2 -13 16853.2 666.048   2
   0   2 -13 17235.4 649.553   1
   0   2 -13 17335.6 674.277   2
   0  -2 -13 17801.5 659.774   1
   0  -2 -14 48435.2 1299.47  15
   0   2 -14 46892.4 1247.44   2
   0  -2  14 46061.0 961.794  13
   0  -2 -15 74.4033 80.4460  15
   0  -2  15 83.6146 49.5929  13
   0   2 -16 370.087 129.126   2
   0  -2 -16 417.653 141.924   2
   0  -2 -16 439.905 135.270  15
   0  -2  16 430.895 93.0241  13
   0  -2  16 386.294 106.383  10
   0   2  16 364.489 107.069  10
   0  -2  17 22789.9 642.253  13
   0  -2 -17 21615.7 867.180   2
   0   2 -17 24017.2 899.487   2
   0  -2  17 23665.5 796.543  10
   0   2  17 24417.3 806.460  10
   0  -2 -17 20517.7 817.048  15
   0  -2  18 16064.0 527.244  13
   0  -2 -18 16400.7 739.565   2
   0   2 -18 16812.7 736.237   2
   0  -2  18 16777.1 655.844  10
   0   2  18 17465.3 675.562  10
   0  -2 -18 14430.0 663.663  15
   0  -2  19 46556.5 995.198  13
   0  -2 -19 44573.0 1285.55   2
   0   2 -19 46414.6 1289.54   2
   0  -2  20 8865.91 352.864  13
   0   2 -20 9237.99 508.477   2
   0  -2 -20 9060.03 511.521   2
   0  -2 -21 12766.0 576.586   2
   0   2 -21 13798.7 582.507   2
   0   2 -22 3877.04 275.431   2
   0  -2 -22 3988.02 284.964   2
   0  -2  23 20337.2 488.532   6
   0  -2 -23 18761.0 581.716   2
   0   2 -23 18493.0 566.987   2
   0   2  24 381.685 56.4092  12
   0  -2  24 390.261 56.7755  12
   0  -2 -24 342.002 62.2185   2
   0   2 -24 396.513 63.5220   2
   0  -3   0 55.5184 48.5722  14
   0  -3  -1 46905.1 857.111  15
   0  -3   1 48493.6 892.652  14
   0  -3  -1 47687.0 911.928  14
   0  -3  -2 999999. 12949.5   8
   0  -3   2 987598. 13216.4  14
   0  -3   3 2093.90 135.470  14
   0  -3  -3 2087.32 149.210  15
   0   3  -4 169780. 2368.26   1
   0  -3  -4 170686. 2378.04   1
   0  -3  -4 164999. 2586.30  15
   0  -3  -5 97203.4 1475.22   1
   0   3  -5 94807.9 1465.19   1
   0  -3  -5 95799.9 1671.77  15
   0  -3  -5 92911.1 1644.50  14
   0   3  -6 25813.9 568.139   1
   0  -3  -6 26838.3 584.081   1
   0  -3  -6 24830.8 672.869  14
   0  -3  -6 26721.9 723.996  15
   0   3  -7 57464.1 1073.35   1
   0  -3  -7 58581.7 1086.35   1
   0  -3  -7 59927.6 1199.76  14
   0  -3  -7 60643.9 1285.34  15
   0  -3  -8 136129. 2171.30   1
   0   3  -8 132571. 2146.81   1
   0  -3  -8 137522. 2264.44  14
   0  -3  -9 40667.0 922.320   1
   0   3  -9 41393.3 920.007   1
   0  -3  -9 41884.2 971.651  14
   0  -3 -10 108650. 1937.55   1
   0   3 -10 108077. 1927.22   1
   0  -3 -10 114243. 1972.69  14
   0   3 -11 30088.9 826.483   1
   0  -3 -11 30412.7 841.403   1
   0  -3  11 28026.7 682.676  13
   0  -3 -11 31366.4 818.261  14
   0  -3 -11 33207.1 1014.93  15
   0  -3  12 17643.1 511.390  13
   0  -3 -12 16725.6 572.207  14
   0  -3  12 17146.5 499.084  16
   0  -3 -13 1276.14 190.733   2
   0   3 -13 1511.59 203.898   2
   0  -3  13 1476.27 144.599  13
   0  -3 -13 1524.41 166.916  14
   0  -3 -13 1577.78 228.499  15
   0  -3  14 3007.01 210.036  13
   0   3 -14 2911.35 289.422   2
   0  -3 -14 2465.54 268.179   2
   0  -3 -14 2778.43 305.995  15
   0   3  14 2725.68 237.840  10
   0  -3  14 3221.38 251.926  10
   0  -3  15 38371.8 898.611  13
   0   3 -15 38484.7 1156.14   2
   0   3  15 39740.9 1031.17  10
   0  -3  15 39342.5 1014.20  10
   0  -3 -15 40499.9 1230.65  15
   0  -3 -16 380.775 134.377  15
   0   3 -16 290.979 114.184   2
   0  -3 -16 479.264 139.612   2
   0   3  16 554.700 122.361  10
   0  -3  16 466.591 113.087  10
   0   3  17 6705.88 391.245  10
   0  -3  17 6684.68 387.059  10
   0  -3 -17 5884.58 441.307  15
   0   3 -17 6337.88 440.328   2
   0  -3 -17 5716.51 420.963   2
   0  -3 -17 5393.80 403.431   8
   0   3 -17 5669.23 417.225   8
   0  -3  17 6454.04 323.011  13
   0  -3  18 2139.37 184.561  13
   0  -3 -18 1969.38 251.226   2
   0   3 -18 1918.81 248.239   2
   0  -3  19 135.462 68.7926  13
   0   3 -19-9.85461 79.4815   2
   0  -3 -19 10.0744 81.2540   2
   0  -3  20 3898.94 229.335  13
   0   3 -20 3648.46 303.991   2
   0  -3 -20 3525.75 303.181   2
   0   3 -21 12802.5 527.402   2
   0  -3 -21 12822.1 534.828   2
   0  -3  21 13387.3 478.002   9
   0   3 -22 4378.02 267.029   2
   0  -3 -22 4282.80 271.774   2
   0  -3  23 158.585 51.2139   6
   0  -3  23 213.800 49.0367  12
   0   3  23 189.565 45.9214  12
   0   3 -23 226.712 61.5067   2
   0  -3 -23 208.046 61.5662   2
   0  -4   0 876103. 11798.4  14
   0  -4   1 32624.3 767.939  14
   0  -4  -1 32485.1 771.416  14
   0  -4   2 124464. 1979.48  14
   0  -4  -2 117704. 2020.18  14
   0  -4  -2 120371. 1949.71  15
   0  -4  -3 7224.50 343.550  14
   0  -4  -3 6858.61 306.292  15
   0  -4   3 7016.81 293.686  14
   0  -4  -4 11712.8 246.444   8
   0  -4  -4 11366.8 422.925  15
   0   4   4 11034.6 237.090  10
   0  -4   4 10707.0 228.086  10
   0  -4  -5 9082.22 392.199  15
   0  -4  -5 8528.55 402.458  14
   0  -4   5 8720.00 230.026  10
   0   4   5 8860.62 235.558  10
   0  -4  -6 30229.9 844.998  14
   0  -4  -6 30925.4 848.370  15
   0  -4   6 30700.9 594.817  10
   0   4   6 32042.1 606.019  10
   0  -4  -7 4874.07 315.575  14
   0  -4  -7 4649.59 318.549  15
   0  -4   7 5164.26 212.873  10
   0  -4  -8 21842.6 769.083  15
   0  -4  -8 22891.7 728.112  14
   0  -4   8 20338.0 517.215  10
   0  -4  -9 7000.51 443.950  15
   0  -4  -9 7225.09 395.033  14
   0  -4   9 7112.57 294.749  10
   0  -4  10 464.343 94.3603  16
   0  -4  10 524.974 86.9697  10
   0   4  10 446.288 84.3141  10
   0  -4 -10 496.320 115.880  14
   0  -4  11 2657.02 200.507  16
   0  -4 -11 2952.70 257.383  14
   0  -4  11 2972.32 208.462  10
   0   4  11 2725.27 205.357  10
   0  -4  11 2910.24 197.382  13
   0  -4  12 136945. 2254.66  13
   0  -4  12 136318. 2273.45  16
   0   4  12 146973. 2367.80  10
   0  -4  12 145903. 2343.65  10
   0  -4 -12 145302. 2522.58  14
   0  -4  13 494.363 103.544  13
   0   4  13 621.828 115.873  10
   0  -4  13 788.943 123.625  10
   0  -4 -13 481.666 116.995  14
   0  -4 -13 1117.37 210.667  15
   0  -4  13 448.020 93.2633  16
   0  -4 -13 963.809 172.572   2
   0  -4  14 30085.0 737.111  16
   0   4  14 33383.5 879.982  10
   0  -4  14 32455.3 857.918  10
   0  -4 -14 32758.3 1124.14  15
   0   4 -14 28230.8 931.187   2
   0  -4 -14 27161.6 933.706   2
   0  -4  14 31410.5 795.157  13
   0  -4  15 3214.48 250.835  10
   0   4  15 3111.89 250.959  10
   0   4 -15 2533.64 266.667   8
   0  -4 -15 2123.58 244.220   8
   0  -4  15 3418.59 239.720  13
   0   4 -15 2468.97 267.679   2
   0  -4 -15 2506.41 270.958   2
   0  -4 -15 2775.35 325.563  15
   0  -4 -16 134.185 80.3499   8
   0   4 -16 147.690 89.8560   2
   0  -4 -16 222.467 103.173   2
   0  -4 -16 153.932 103.470  15
   0  -4  16 86.8412 61.2573  13
   0  -4  16 96.9852 59.1502  10
   0  -4 -17 19189.9 845.609  15
   0  -4  17 19378.9 594.012  13
   0   4 -17 16601.2 699.312   2
   0  -4 -17 15952.9 697.228   2
   0  -4  18 13295.4 587.680   9
   0  -4 -18 11934.9 579.856   2
   0   4 -18 12794.0 589.069   2
   0  -4  19 11529.8 493.992   9
   0   4 -19 10397.8 501.582   2
   0  -4 -19 10423.1 509.869   2
   0  -4 -20 9786.75 459.704   2
   0   4 -20 10294.2 460.626   2
   0  -4  20 11434.1 397.617  13
   0   4  21 3658.40 195.064  12
   0  -4 -21 3651.87 245.595   2
   0   4 -21 3550.40 236.918   2
   0  -4 -22-3.93970 16.8136   2
   0  -4  22 2.81268 9.07430  12
   0  -4  23 23211.9 508.193   6
   0  -5   0 76.1407 73.0976  14
   0  -5   1 269.855 91.8353  14
   0  -5  -1 283.797 102.727  14
   0  -5  -2 153350. 2578.16  14
   0  -5   2 148330. 2472.68  14
   0  -5  -3 46141.8 1120.96  14
   0  -5   3 46058.9 1019.68  14
   0  -5  -4 417490. 6032.21  15
   0  -5  -5 37247.9 978.119  15
   0  -5  -6 2970.29 257.610  15
   0  -5  -6 2606.23 255.869  14
   0  -5   7 89145.9 1618.43  16
   0  -5  -7 91240.6 1862.11  15
   0  -5   8 45062.4 1030.16  16
   0  -5   8 43008.2 915.212  13
   0  -5  -8 49683.7 1306.78  15
   0  -5  -8 52335.6 1292.59  14
   0  -5   9 22204.1 668.886  16
   0  -5   9 22252.0 602.298  13
   0  -5  -9 23601.6 893.839  15
   0  -5  10 52718.1 1168.57  16
   0  -5  10 50739.7 1076.78  13
   0  -5 -10 57648.5 1536.31  15
   0  -5 -10 61079.7 1447.82  14
   0  -5  11 9005.02 407.990  16
   0  -5 -11 9740.50 524.793  14
   0  -5 -11 8941.27 575.163  15
   0  -5  12 67339.7 1385.47  16
   0  -5 -12 70073.6 1820.34  15
   0  -5 -12 70496.8 1627.46  14
   0  -5  13 106262. 1881.31  16
   0  -5  13 107946. 1891.49  13
   0  -5 -13 101597. 2077.68  14
   0  -5  14 1143.96 138.983  16
   0  -5  14 1181.24 149.134  13
   0  -5  15 6370.79 303.408  16
   0  -5  15 6290.03 336.173  13
   0  -5 -15 6465.37 511.198  15
   0  -5  16 2308.67 202.167  13
   0  -5  16 2223.53 163.450  16
   0  -5  17 6396.39 327.295  13
   0  -5  18 16561.8 530.059  13
   0  -5  19 44763.8 957.062  13
   0  -5  20 837.017 107.038  13
   0  -5  21 6129.08 292.241   6
   0  -5  22 4938.26 221.944   6
   0  -6   0 202336. 3346.25  14
   0  -6  -1 385.864 124.847  14
   0  -6   1 387.814 117.115  14
   0  -6  -2 42366.6 1151.52  14
   0  -6   2 41274.5 1046.79  14
   0  -6   3 123769. 2200.92  16
   0  -6  -3 143937. 2559.28  14
   0  -6   4 27192.9 771.854  16
   0  -6  -4 31946.5 1012.18  14
   0  -6   5 14674.6 438.624  13
   0  -6  -6 92943.1 1965.25  14
   0  -6   6 74899.4 1377.00  13
   0  -6   7 4515.51 293.704  16
   0  -6   7 4287.27 236.005  13
   0  -6  -8 27771.8 993.821  15
   0  -6  -8 29384.7 1027.29  14
   0  -6   8 25603.4 765.425  16
   0  -6   8 25156.9 665.098  13
   0  -6  -9 19377.2 826.866  14
   0  -6  -9 17829.1 818.046  15
   0  -6   9 16670.3 606.490  16
   0  -6   9 17833.8 545.938  13
   0  -6 -10 11250.6 665.886  15
   0  -6  10 11311.1 487.124  16
   0  -6  10 10608.1 421.165  13
   0  -6 -11 29174.4 1124.59  15
   0  -6 -11 28311.4 994.698  14
   0  -6  11 26638.1 793.435  16
   0  -6  11 27185.6 736.518  13
   0  -6 -12 101643. 2181.15  14
   0  -6  12 101547. 1838.68  13
   0  -6  12 101752. 1900.06  16
   0  -6  13 248.397 89.0126  13
   0  -6 -13 257.621 109.023  14
   0  -6  13 100.572 73.8516  16
   0  -6  14 4465.03 272.656  16
   0  -6 -14 3049.98 314.835   5
   0  -6  15 34834.1 822.458  16
   0  -6  16 2813.76 187.800  16
   0  -6  16 3390.02 238.875  13
   0  -6  17 11106.8 356.096  16
   0  -6  17 12788.1 563.308   6
   0  -6  17 12304.0 448.413  13
   0  -6  18 11856.9 506.028   6
   0  -6  18 11437.3 414.719  13
   0  -6  19 411.319 107.008   6
   0  -6  19 566.175 94.2324  13
   0  -6  20 7562.64 285.701  13
   0  -6  20 7815.08 335.569   6
   0  -6  21 691.944 99.5059   7
   0  -7   0 191.072 73.7507  16
   0  -7   0 9.75897 66.8058  14
   0  -7   0 180.607 63.0951   9
   0  -7   1 19.8227 55.3891  16
   0  -7  -1 81.6218 87.0887  14
   0  -7   1 135.260 57.5021   9
   0  -7   1 15.6287 38.5191   7
   0  -7  -2 3841.48 240.995  16
   0  -7   2 3501.47 265.255  16
   0  -7   2 4287.20 266.089   7
   0  -7   3 210.610 87.0380  16
   0  -7   3 204.578 76.5421   7
   0  -7   4 10522.4 477.165  16
   0  -7   4 10997.7 472.893   7
   0  -7   4 9689.37 359.868  13
   0  -7   5 13381.5 547.782  16
   0  -7   5 13669.2 559.254   7
   0  -7   5 12960.0 431.334  13
   0  -7  -5 14943.6 742.302  14
   0  -7   6 4152.97 238.300  13
   0  -7   6 4317.02 319.476   7
   0  -7   6 3670.53 275.419   6
   0  -7   7 24634.1 847.999   7
   0  -7   7 24052.3 783.177   6
   0  -7   8 610.132 105.759  13
   0  -7   8 281.052 100.847   6
   0  -7   8 597.002 125.817  16
   0  -7  -8 475.657 168.489  14
   0  -7   8 417.209 127.322   7
   0  -7   9 17148.8 632.907  16
   0  -7   9 16494.4 535.088  13
   0  -7  10 1906.70 207.297  16
   0  -7  10 1467.34 210.095   6
   0  -7  10 1746.90 172.418  13
   0  -7 -10 1772.73 269.680  14
   0  -7  11 6412.12 367.470  16
   0  -7  11 5548.92 403.339   6
   0  -7  11 6618.82 334.175  13
   0  -7 -11 6723.49 494.660  14
   0  -7  12 14535.3 546.972  16
   0  -7  12 12406.2 616.289   6
   0  -7 -12 13958.5 695.815  14
   0  -7  12 13995.0 502.366  13
   0  -7  13 437.917 140.512   6
   0  -7  13 631.542 115.860  13
   0  -7  13 451.031 115.558  16
   0  -7  14 616.550 117.548  13
   0  -7  14 887.481 175.597   6
   0  -7 -14 664.916 180.636   5
   0  -7  14 758.280 121.877  16
   0  -7  15 49661.4 1048.14  13
   0  -7  15 47504.1 986.035  16
   0  -7  15 49234.7 1247.07   6
   0  -7  16 18277.4 497.930  16
   0  -7  16 20338.6 706.854   6
   0  -7  17 632.350 84.8771  16
   0  -7  17 726.534 139.279   6
   0  -7  18 15845.3 543.731   6
   0  -7  18 17295.7 617.320   7
   0  -7  19 3996.97 232.565   6
   0  -7  19 3882.91 245.621   7
   0  -7  19 3687.97 189.935  13
   0  -7  20 466.316 79.3993   6
   0  -7  20 517.897 82.4886   7
   0  -8   0 17427.7 605.385  16
   0  -8   1 8595.90 428.125  16
   0  -8  -1 8928.32 401.957  16
   0  -8   2 188517. 2982.11   7
   0  -8  -2 188936. 2916.64  16
   0  -8   3 2006.83 208.612   7
   0  -8   3 2964.51 259.102  16
   0  -8   4 11257.0 501.686   7
   0  -8  -4 13038.4 728.739  14
   0  -8   4 11823.7 531.116  16
   0  -8   5 223.810 97.3631  16
   0  -8  -5 175.867 127.321  14
   0  -8   5 123.614 83.0385   7
   0  -8   5 144.086 57.1328  13
   0  -8   6 52006.9 1244.53  16
   0  -8   6 49778.5 1039.04  13
   0  -8   6 47888.5 1253.90   7
   0  -8  -7 4637.66 453.666  14
   0  -8   7 4113.50 246.371  13
   0  -8   7 3074.64 296.101   7
   0  -8   7 3034.51 269.480   6
   0  -8   8 39917.9 1145.86   6
   0  -8   8 40976.7 1250.59   7
   0  -8   9 7983.02 418.011  16
   0  -8   9 5967.03 456.666   7
   0  -8   9 6078.37 404.928   6
   0  -8   9 7740.39 348.294  13
   0  -8  10 161.683 128.622   7
   0  -8  10 287.367 109.634   6
   0  -8  10 311.221 96.1984  16
   0  -8  10 267.271 78.6290  13
   0  -8  11 4628.39 267.232  13
   0  -8  11 2970.72 364.210   7
   0  -8  11 3344.26 315.571   6
   0  -8  11 4426.86 292.829  16
   0  -8  12 5140.29 278.197  13
   0  -8  12 3848.32 339.958   6
   0  -8  12 3585.99 407.623   7
   0  -8  12 4904.51 297.039  16
   0  -8  13 748.747 118.915  16
   0  -8 -13 379.643 173.420   5
   0  -8  13 773.637 166.486   6
   0  -8  13 741.214 113.805  13
   0  -8  13 454.823 189.621   7
   0  -8  14 29675.8 717.093  16
   0  -8 -14 27598.7 878.336   5
   0  -8  14 28624.8 714.864  13
   0  -8  14 31005.2 1133.49   7
   0  -8  14 30892.7 955.101   6
   0  -8  15 1274.94 123.438  16
   0  -8 -15 951.293 144.986   5
   0  -8  15 1438.41 238.457   7
   0  -8  15 1408.48 194.709   6
   0  -8  15 1107.80 125.796  13
   0  -8  16 68.2998 80.2068   6
   0  -8  16 131.332 106.626   7
   0  -8  16 15.8295 51.4676  13
   0  -8  16 43.3845 41.8253  16
   0  -8  17 3107.84 178.293  13
   0  -8  17 3079.29 239.865   7
   0  -8  17 3274.30 227.899   6
   0  -8  18 7258.71 253.428  13
   0  -8  18 7794.19 307.194   6
   0  -8  18 7202.77 295.795   7
   0  -9   0 154.449 71.8879  16
   0  -9  -1 2549.60 202.877  16
   0  -9   1 2948.58 244.003  16
   0  -9   2 3172.69 259.805  16
   0  -9   3 45.8242 68.5936  16
   0  -9   4 33463.3 937.583  16
   0  -9   4 30199.5 852.707   7
   0  -9   5 29893.3 875.241  16
   0  -9   5 25566.8 809.047   7
   0  -9   6 7781.77 415.052  16
   0  -9   6 6243.44 395.483   7
   0  -9   7 3715.64 281.012  16
   0  -9   7 3641.65 218.468  13
   0  -9   7 2999.43 292.692   7
   0  -9   8 39360.7 850.668  13
   0  -9   8 33298.5 1086.73   7
   0  -9   9 13219.7 436.659  13
   0  -9   9 10115.9 593.276   7
   0  -9  10 16626.6 559.145  16
   0  -9  10 16432.6 489.798  13
   0  -9  11 32237.9 774.326  16
   0  -9  11 30232.9 691.025  13
   0  -9  12 1994.89 170.551  16
   0  -9 -12 1627.05 263.952   5
   0  -9  12 1937.24 155.803  13
   0  -9  13 8026.06 316.432  16
   0  -9 -13 8333.67 459.161   5
   0  -9  13 7318.46 489.975   7
   0  -9  13 7564.37 300.285  13
   0  -9  14 13799.0 402.857  16
   0  -9 -14 14481.9 507.321   5
   0  -9  14 13149.1 579.743   7
   0  -9  14 13329.5 400.190  13
   0  -9  15 13695.7 364.400  16
   0  -9  15 13323.6 481.582   7
   0  -9  15 12854.0 368.176  13
   0  -9 -15 12256.3 367.603   5
   0  -9  16 811.061 82.3337  13
   0 -10   0 5388.48 266.986  16
   0 -10   1 4073.58 248.076  16
   0 -10   2 5680.05 308.474  16
   0 -10   3 20094.2 727.278   5
   0 -10   3 17096.4 579.518  16
   0 -10   4 1068.23 150.236  16
   0 -10   5 6374.66 342.063  16
   0 -10   6 157.718 83.0515  16
   0 -10   7 455.216 105.731  16
   0 -10   8 4464.65 266.473  16
   0 -10  -9 1362.75 275.963   5
   0 -10   9 1797.55 164.576  16
   0 -10 -10 140.839 166.713   5
   0 -10 -11 8402.47 484.612   5
   0 -10  11 7995.88 311.537  16
   0 -10 -12 8190.79 417.006   5
   0 -10  12 6954.67 271.563  16
   0 -10 -13 375.380 97.6338   5
   0 -10  13 278.723 60.6439  16
   0 -11   0 97.7169 147.024   5
   0 -11  -1 414.542 197.971   5
   0 -11   1 24.4605 43.6232   5
   0 -11  -2 26757.8 938.084   5
   0 -11   2 3.31208 10.6853  16
   0 -11  -3 5342.18 456.098   5
   0 -11   3 3.76319 14.8692  16
   0 -11  -4 66924.5 1746.79   5
   0 -11   4 71650.2 1270.22  16
   0 -11  -5 1577.36 287.323   5
   0 -11   5 1776.61 150.038  16
   0 -11  -6 964.447 236.355   5
   0 -11   6 1327.35 136.362  16
   0 -11   7 11013.8 376.058  16
   0 -11  -8 20939.6 773.776   5
   0 -11   8 24024.1 579.592  16
   0 -11  -9 17084.7 623.439   5
   0 -11   9 17517.7 464.165  16
   0 -11 -10 26327.1 726.065   5
   0 -11  10 27194.4 588.194  16
   0 -11 -11 4202.76 226.201   5
   1   0 -25-6.79708 38.7649   2
  -1   0  25 48.5215 30.2726  12
   1   0 -24 5063.84 271.776   2
   1   0 -23-19.9201 82.2701   2
   1   0 -22 18966.8 694.088   2
   1   0 -21 37.4485 90.6096   2
   1   0 -20 6415.86 441.667   2
   1   0 -19 44.1609 90.8054   2
   1   0 -19 42.7551 77.1065   8
  -1   0  19 17.6422 55.1087  10
   1   0 -18 322.044 124.151   2
   1   0 -18 236.324 94.9679   8
   1   0 -17-10.9944 92.1499   2
   1   0 -16 5579.99 415.673   2
   1   0 -15 50.4448 79.7361   2
   1   0 -15 138.294 65.9991  15
   1   0 -14 48108.0 1252.49   2
   1   0 -14 45909.4 1094.78  15
   1   0 -13 43.4766 46.9941  15
   1   0 -12 39966.7 937.523  15
   1   0 -11 95.8336 53.9818  15
   1   0 -10 153203. 2415.06  15
   1   0 -10 156732. 2516.17   1
   1   0  -9 67.1911 59.4701   1
   1   0  -8 531988. 7291.55   1
   1   0  -7 51.9750 45.0662   1
   1   0  -6 20786.5 485.036   1
   1   0  -5 42.6040 27.3206  15
   1   0  -3 11.0132 15.8240  15
   1   0  -2 5351.48 142.455   8
   1   0  -1 46.4416 13.8615  10
   1   0  -1 38.2027 14.1877   8
   1   0   0 67389.7 954.696  10
   1   0   0 69629.0 956.133   8
   1   0   1 13.3762 10.9215  10
   1   0   1 34.8484 14.2925   8
   1   0   2 14089.6 269.884  10
   1   0   3 98.0385 26.3762  10
  -1   0  -4 387096. 5212.99   1
  -1   0  -5 59.1776 35.7098   1
  -1   0  -6 626.449 80.9987   1
  -1   0  -7 14.6697 40.5563   1
  -1   0  -8 144253. 2265.89   1
  -1   0  -9 9.67912 48.1218   1
  -1   0 -10 96243.8 1726.24   1
  -1   0 -11 124.922 70.5443   1
  -1   0 -12 6204.05 356.144   1
   1   0  13 431.209 77.9519  13
   1   0  13 347.016 88.0207  10
   1   0  14 162.132 65.4886  10
   1   0  14 397.704 75.4007  13
  -1   0 -14 813.468 151.014   1
  -1   0 -14 903.786 159.124   2
   1   0  15 15.5625 53.2609  10
  -1   0 -15-19.3064 80.9152   1
  -1   0 -15 91.2248 86.5212   2
   1   0  16 36044.2 1011.54  10
  -1   0 -16 34441.8 1104.46   2
  -1   0 -16 32718.2 1052.09   1
  -1   0 -17 39.0110 72.0911  15
  -1   0 -17-22.8827 109.183   2
   1   0  17 17.2804 62.3281  10
  -1   0 -18 14964.9 718.237   2
   1   0  18 15661.5 646.290  10
  -1   0 -19 66.8635 109.344   2
  -1   0 -20 813.708 172.396   2
  -1   0 -21 26.4850 92.2887   2
  -1   0 -22 16803.5 622.685   2
   1   0  23 42.8910 55.3505  12
  -1   0 -23 46.1768 73.9026   2
   1   0  24 6163.53 239.315  12
  -1   0 -24 5625.68 266.457   2
   1  -1 -25 11790.3 350.503   2
   1   1 -25 11410.5 340.394   2
   1  -1 -24 9936.39 363.656   2
   1   1 -24 10498.9 368.667   2
   1   1 -23 17297.8 588.558   2
   1   1 -22 1049.56 167.391   2
   1   1 -21 15507.7 650.656   2
   1   1 -20 163.356 94.6288   2
   1   1 -19 5080.99 396.341   2
  -1   1  19 6044.21 395.069  10
   1   1 -19 4721.23 375.012   8
   1   1 -18 8865.28 523.996   8
   1  -1 -18 8837.31 522.627   8
   1   1 -18 10184.3 566.810   2
   1  -1 -18 10956.2 589.553   2
  -1  -1  18 10738.5 386.822  13
   1   1 -17 53285.4 1428.82   8
   1  -1 -17 55843.7 1431.97   8
   1  -1 -17 58744.9 1501.27   2
   1   1 -17 59609.7 1505.91   2
   1  -1 -17 52481.7 1301.97  15
  -1  -1  17 57652.3 1101.52  13
   1   1 -16 4861.59 383.422   2
   1  -1 -16 4613.50 375.221   2
   1  -1 -16 4414.97 321.149  15
  -1  -1  16 4848.15 246.509  13
   1   1 -15 67639.7 1594.25   2
   1  -1 -15 66355.0 1580.30   2
   1  -1 -15 63441.6 1440.77  15
  -1  -1  15 63249.9 1178.58  13
   1   1 -14 5404.43 378.271   2
   1  -1 -14 5607.72 389.545   2
   1  -1 -14 5997.80 365.875  15
  -1  -1  14 5325.76 248.227  13
   1   1 -13 3934.60 311.331   2
   1  -1 -13 3430.83 296.598   2
  -1  -1  13 3036.45 180.762  13
   1  -1 -13 3844.60 286.103  15
   1   1 -12 3474.25 216.590  15
   1  -1 -12 3628.25 264.723  15
   1   1 -11 203344. 3035.50  15
   1  -1 -11 206068. 3224.72  15
   1  -1 -10 92051.3 1681.79  15
   1  -1 -10 94129.3 1405.35  14
   1  -1  -9 430198. 6082.05  15
   1  -1  -9 434523. 5823.80  14
   1  -1  -8 70933.0 1104.80  14
   1  -1  -8 67995.7 1245.95   1
   1   1  -8 69753.2 1244.61   1
   1  -1  -7 3468.86 193.482  15
   1  -1  -7 3828.21 157.161  14
   1   1  -7 3588.65 190.591   1
   1  -1  -7 3811.95 197.798   1
   1  -1  -6 58237.2 936.461  14
   1  -1  -6 57795.0 1020.69  15
   1  -1  -5 79915.6 1214.46  14
   1  -1  -5 80962.9 1283.65  15
   1  -1  -4 105754. 1585.72  15
   1  -1  -4 107403. 1548.81  14
   1  -1  -3 437123. 5801.35  14
   1   1  -2 4776.32 133.765   8
   1  -1  -2 4811.93 135.927   8
   1   1  -1 34091.8 521.057  10
   1  -1  -1 33254.0 519.805  10
   1   1  -1 34488.1 522.492   8
   1  -1   0 3931.79 102.500  10
   1   1   0 4052.65 102.917  10
   1   1   0 4005.31 99.8943   8
   1  -1   0 3998.27 101.029   8
   1   1   1 31359.6 483.321   8
   1  -1   1 32113.4 487.495   8
   1  -1   1 30912.9 478.834  10
   1   1   1 30487.9 476.992  10
   1   1   2 1627.17 69.3812  10
   1  -1   2 521.941 40.8660  10
   1  -1   3 24992.2 445.138  10
   1   1   3 25160.4 445.806  10
  -1  -1  -4 2866.25 136.850   1
  -1   1  -4 2855.04 135.250   1
  -1   1  -5 124.643 41.2749   1
  -1  -1  -5 86.8059 37.2568   1
  -1   1  -6 149549. 2240.00   1
  -1  -1  -6 149734. 2246.61   1
  -1  -1  -7 31546.4 700.808   1
  -1   1  -7 32424.7 702.802   1
  -1  -1  -8 22930.1 601.075   1
  -1   1  -8 23321.4 600.396   1
  -1   1  -9 490.414 91.8924   1
  -1   1 -10 73288.6 1410.23   1
  -1   1 -11 111748. 1988.17   1
   1  -1  12 77460.9 1368.70  13
  -1  -1 -12 81326.7 1428.75  14
  -1   1 -12 82554.6 1626.42   1
  -1   1 -13 1776.89 204.348   1
  -1  -1 -13 1843.40 208.943   1
   1  -1  13 2336.29 208.649  10
   1   1  13 2370.95 212.168  10
   1  -1  13 1999.94 158.303  13
  -1  -1 -14 567.885 135.120   2
  -1   1 -14 781.664 154.788   2
  -1  -1 -14 802.893 152.871   1
  -1   1 -14 549.899 134.494   1
   1  -1  14 702.049 127.920  10
   1   1  14 693.183 127.081  10
   1  -1  14 698.571 104.064  13
  -1   1 -15 7773.82 476.661   2
  -1  -1 -15 7868.10 471.334   1
  -1  -1 -15 7515.69 474.442   2
  -1   1 -15 7878.65 467.795   1
   1  -1  15 8020.93 349.695  13
   1   1  15 8766.67 446.658  10
   1  -1  15 8275.31 433.131  10
  -1   1 -16 41425.1 1226.27   2
  -1   1 -16 40442.0 1185.23   1
  -1  -1 -16 40434.4 1194.26   1
  -1  -1 -16 42531.0 1248.43   2
   1  -1  16 41966.1 948.827  13
   1  -1  16 42704.8 1118.95  10
   1   1  16 42873.5 1125.52  10
  -1  -1 -16 41848.4 1231.41  15
   1  -1  17 62536.1 1266.40  13
   1  -1  17 65539.2 1487.97  10
   1   1  17 63681.8 1477.43  10
  -1  -1 -17 65361.4 1649.87   2
  -1   1 -17 67352.8 1654.38   2
  -1  -1 -17 60249.5 1565.98  15
   1  -1  18 27738.6 883.833  10
   1   1  18 28657.1 898.409  10
  -1   1 -18 27888.9 990.580   2
  -1  -1 -18 25435.5 924.359  15
  -1   1 -19 280.505 119.360   2
  -1   1 -20 146.010 111.041   2
  -1   1 -21 2485.49 254.870   2
   1  -1  21 2637.00 194.329   6
  -1   1 -22 7867.25 406.445   2
   1  -1  23 34766.1 763.382  12
   1   1  23 34100.8 755.599  12
  -1   1 -23 32116.6 809.008   2
   1  -1  24 1531.66 115.194  12
   1   1  24 1610.21 116.041  12
   1  -1  24 1034.97 86.3488   9
  -1  -1 -24 1197.96 123.135   2
  -1   1 -24 1325.84 126.251   2
  -1  -2  24 1878.51 117.719   6
   1   2 -24 2037.25 155.286   2
   1  -2 -24 1850.47 152.824   2
   1  -2 -23 27891.1 757.164   2
   1   2 -23 28211.3 743.267   2
   1   2 -22 285.070 99.6243   2
   1  -2 -22 289.222 105.033   2
   1  -2 -21 297.302 102.793   2
   1   2 -21 449.320 111.196   2
   1   2 -20 57.6921 89.1009   2
   1  -2 -20 128.370 98.1905   2
  -1  -2  20 47.5652 45.2095  13
  -1  -2  19 63956.2 1221.38  13
   1  -2 -19 62168.9 1575.91   2
   1   2 -19 66194.4 1604.86   2
   1   2 -18 534.724 142.058   2
   1  -2 -18 527.019 138.468   2
   1  -2 -18 346.759 118.816   8
   1   2 -18 612.006 147.538   8
  -1  -2  18 628.552 138.518  10
  -1   2  18 438.200 116.953  10
  -1  -2  18 468.252 90.0235  13
  -1  -2  17 14847.5 480.741  13
   1  -2 -17 15437.3 699.321   2
   1   2 -17 15997.3 706.223   2
   1  -2 -17 15040.8 653.071  15
   1   2 -17 13609.2 655.320   8
  -1  -2  16 1931.85 164.198  13
   1  -2 -16 1975.66 250.146   2
   1   2 -16 1922.56 248.700   2
   1  -2 -16 1876.85 230.501  15
   1   2 -16 2024.68 245.340   8
   1  -2 -16 1601.72 220.793   8
  -1  -2  15 4572.10 245.875  13
   1  -2 -15 4369.88 336.678  15
   1  -2 -15 4470.60 360.579   2
   1   2 -15 4591.63 366.775   2
  -1  -2  14 3467.07 209.284  13
   1  -2 -14 3538.07 295.819  15
   1   2 -14 3315.81 302.636   2
   1  -2 -14 3419.46 307.884   2
   1  -2 -13 181576. 3053.81  15
   1   2 -13 182776. 3066.83   2
   1  -2 -13 183009. 3089.73   2
   1  -2 -12 5542.30 351.839  15
  -1  -2  12 4918.99 238.904  13
   1   2 -11 2577.97 149.399  15
   1  -2 -11 2538.92 233.382  15
   1  -2 -11 2574.01 166.765  14
   1  -2 -10 1098.81 115.690  14
   1  -2 -10 916.604 139.724  15
   1  -2  -9 10714.9 443.083  15
   1  -2  -9 11868.7 384.944  14
   1  -2  -8 1540.94 156.270  15
   1  -2  -8 1704.94 137.267  14
   1  -2  -7 124900. 1924.60  14
   1  -2  -7 119187. 1995.29  15
   1  -2  -6 5518.85 233.516  14
   1  -2  -5 22868.5 529.108  14
   1  -2  -4 5100.98 211.518  14
  -1  -2   4 4842.11 150.484  14
   1  -2  -4 5200.73 178.022   8
   1  -2  -3 71416.1 1211.32  14
  -1  -2   3 69908.6 1124.99  14
   1  -2  -3 70921.5 1209.40  15
   1  -2  -3 77783.2 1108.32   8
   1   2  -3 80445.2 1115.41   8
   1  -2  -2 1167.58 61.5898   8
   1   2  -2 1207.19 62.4713   8
   1   2   0 110161. 1462.07  10
   1   2   0 108979. 1456.73   8
   1  -2   0 110280. 1461.88   8
   1  -2   1 216139. 2837.52  10
   1   2   1 210563. 2839.41  10
   1   2   2 7379.98 173.749  10
   1  -2   2 7409.30 172.538  10
   1   2   3 52680.5 818.101  10
   1  -2   3 53019.4 817.356  10
  -1   2  -3 54083.1 853.750   1
  -1  -2  -3 53782.2 856.656   1
   1   2   4 115310. 1662.12  10
   1  -2   4 115210. 1661.28  10
  -1  -2  -4 114299. 1706.26   1
  -1   2  -4 115881. 1704.52   1
   1  -2   5 173301. 2429.77  10
   1   2   5 173716. 2433.77  10
  -1  -2  -5 168973. 2480.23   1
  -1   2  -5 166890. 2473.01   1
  -1  -2  -6 1370.86 118.431   1
  -1   2  -6 1490.66 120.053   1
  -1  -2  -7 287.254 66.0866   1
  -1   2  -7 341.134 69.2900   1
  -1   2  -8 43727.5 912.944   1
  -1  -2  -8 43521.8 914.791   1
  -1  -2  -9 2264.08 180.194   1
  -1   2  -9 1925.99 167.510   1
   1  -2  10 143973. 2251.94  10
  -1  -2 -10 136958. 2319.34   1
  -1   2 -10 137235. 2322.25   1
  -1  -2 -11 53031.2 1201.46   1
  -1   2 -11 53309.7 1196.99   1
   1  -2  11 50851.4 1005.65  13
   1  -2  11 56761.4 1141.31  10
   1   2  11 58326.0 1148.82  10
  -1  -2 -11 56860.0 1175.92  14
  -1   2 -12 25039.5 774.904   1
  -1  -2 -12 24561.0 774.503   1
   1  -2  12 23941.1 612.511  13
   1   2  12 25764.5 715.152  10
   1  -2  12 26452.1 722.730  10
  -1  -2 -12 25500.6 718.876  14
  -1  -2 -13 89465.7 1900.39   2
  -1   2 -13 94873.7 1930.97   2
  -1  -2 -13 97274.8 1921.85   1
  -1   2 -13 95492.6 1900.71   1
   1  -2  13 98185.4 1791.58  10
   1   2  13 95978.2 1783.13  10
   1  -2  13 93355.5 1629.56  13
  -1  -2 -14 77.5623 83.8570  15
  -1  -2 -14 231.059 105.437   1
  -1   2 -14 105.051 82.9818   2
  -1   2 -14 126.870 82.7151   1
  -1  -2 -14 242.156 105.989   2
   1  -2  14 85.2382 60.6636  10
   1  -2  14 149.858 65.4926  13
  -1  -2 -15 4152.87 355.562   2
  -1  -2 -15 4130.15 347.463   1
  -1   2 -15 4191.33 352.040   2
  -1   2 -15 3790.80 328.279   1
  -1  -2 -15 4120.03 374.327  15
   1  -2  15 4125.73 301.619  10
   1   2  15 3914.40 292.936  10
   1  -2  15 4118.91 253.118  13
  -1  -2 -16 31085.0 1077.91  15
  -1  -2 -16 28636.9 1004.50   2
  -1   2 -16 27998.8 984.640   2
   1  -2  16 28946.2 879.381  10
   1   2  16 29250.4 886.772  10
   1  -2  16 29219.5 770.994  13
  -1  -2 -17 6857.31 489.658  15
  -1   2 -17 6707.70 462.299   2
  -1  -2 -17 7089.54 484.733   2
   1  -2  17 7651.20 364.623  13
   1   2  17 7172.03 415.301  10
   1  -2  17 6992.25 410.137  10
  -1  -2 -18 19369.6 819.150   2
  -1   2 -18 19670.2 807.893   2
   1  -2  18 20377.7 619.793  13
  -1   2 -19 40058.1 1175.04   2
  -1  -2 -19 39526.9 1187.55   2
  -1   2 -20 252.208 114.470   2
  -1  -2 -20 366.800 131.440   2
  -1  -2 -21 602.763 139.985   2
  -1   2 -21 841.834 152.732   2
   1  -2  21 750.795 118.197   6
   1  -2  22 2807.10 199.322  12
   1   2  22 2779.36 196.191  12
  -1   2 -22 2261.68 205.749   2
  -1  -2 -22 2396.17 216.501   2
   1  -2  22 2550.20 163.777   6
  -1   2 -23 28084.1 697.695   2
  -1  -2 -23 28432.3 710.239   2
   1  -2  23 26692.5 619.844   9
   1  -2  23 31763.9 671.516  12
   1   2  23 31186.6 662.405  12
  -1  -2 -24 1380.38 111.092   2
  -1   2 -24 1504.52 113.440   2
  -1  -3  24 2479.21 129.590   6
   1  -3 -23 3037.40 206.748   2
   1   3 -23 3141.83 202.338   2
   1  -3 -22 501.700 110.042   2
   1   3 -22 415.870 102.134   2
   1  -3 -21 194.443 79.3671   2
   1   3 -21 248.983 86.0762   2
  -1  -3  21 89.8656 48.3536  13
   1   3 -20 21856.9 775.481   2
   1  -3 -20 20626.9 762.786   2
  -1  -3  20 23357.9 599.447  13
  -1  -3  19 387.010 84.9634  13
   1   3 -19 645.593 153.182   2
   1  -3 -19 402.786 128.861   2
  -1  -3  18 6163.53 302.166  13
   1   3 -18 4543.98 358.249   8
   1   3 -18 5429.69 400.721   2
   1  -3 -18 5363.00 400.717   2
  -1   3  18 6258.99 382.337  10
  -1  -3  18 6776.03 391.213  10
   1  -3 -17 196.344 97.9835  15
  -1  -3  17 124.748 62.2095  13
   1   3 -17 211.568 102.398   2
   1  -3 -17 117.307 95.7954   2
  -1  -3  17 166.974 78.0379  10
  -1   3  17 153.120 75.8231  10
   1  -3 -17 128.052 79.4666   8
   1   3 -17 142.740 87.0458   8
   1   3 -16 409.214 125.768   8
   1  -3 -16 346.202 115.085   8
   1  -3 -16 374.612 124.509   2
   1   3 -16 279.706 112.126   2
   1  -3 -16 152.861 93.2316  15
  -1  -3  16 92.8514 55.8787  13
  -1  -3  15 7682.07 341.024  13
   1  -3 -15 7254.95 453.889   2
   1   3 -15 7757.24 466.834   2
   1  -3 -15 7611.57 479.806  15
   1  -3 -15 6455.16 422.520   8
   1   3 -15 7113.62 442.998   8
  -1  -3  14 28070.7 700.727  13
   1  -3 -14 25063.5 852.185   8
   1   3 -14 24473.3 850.334   8
   1  -3 -14 28201.8 948.646  15
   1   3 -14 27914.3 901.721   2
   1  -3 -14 26924.3 896.602   2
   1   3 -13 205.341 88.3988   2
   1  -3 -13 140.985 80.4361   2
   1  -3 -13 133.693 91.1583  15
  -1  -3  13 213.155 66.0531  13
  -1  -3  12 87023.1 1529.40  13
   1  -3 -12 91233.7 1877.44  15
   1  -3 -12 87664.7 1595.83  14
  -1  -3  11 658.606 94.7502  13
   1  -3 -11 1156.06 136.820  14
   1  -3 -11 908.854 156.065  15
   1  -3 -10 70453.4 1538.14  15
   1  -3 -10 76002.0 1432.33  14
   1  -3  -9 233.158 89.9859  15
   1  -3  -9 508.710 96.3645  14
   1  -3  -8 3307.67 224.594  14
   1  -3  -7 1451.02 147.088  14
   1  -3  -6 132444. 2163.31  14
   1  -3  -6 135115. 2012.81   8
   1  -3  -5 19903.5 548.191  14
   1  -3  -5 18711.2 531.416  15
   1  -3  -5 20211.6 430.689   8
   1   3  -5 20298.6 435.988   8
   1  -3  -4 173962. 2679.33  14
   1  -3  -4 167811. 2659.78  15
  -1  -3   4 166054. 2527.68  14
   1  -3  -4 186303. 2463.43   8
   1   3  -4 179852. 2462.37   8
   1  -3  -3 49176.6 746.280   8
   1   3  -3 48755.0 745.477   8
  -1  -3   2 29248.9 633.248  14
   1  -3  -2 29650.7 671.609  14
   1  -3  -2 29425.2 469.580   8
   1   3  -2 31176.8 476.243   8
  -1  -3   1 49865.1 941.977  14
   1  -3  -1 53030.4 964.344  14
   1   3  -1 51200.0 713.557   8
   1  -3  -1 51146.7 716.682   8
  -1  -3   0 44684.2 792.440  15
   1  -3   0 48767.5 897.718  14
  -1  -3  -1 5560.11 136.377   1
  -1   3  -1 5408.72 131.740   1
  -1  -3  -1 5061.43 210.677  15
   1   3   1 5057.64 119.877  10
   1  -3   1 4759.10 114.032  10
  -1  -3  -2 20725.6 377.021   1
  -1   3  -2 20944.2 371.349   1
  -1  -3  -2 19220.6 494.987  15
   1  -3   2 18956.2 338.113  10
   1   3   2 18827.5 340.459  10
  -1   3  -3 425.275 50.1490   1
  -1  -3  -3 418.827 51.7605   1
  -1  -3  -3 413.635 77.4767  15
   1  -3   3 286.768 34.9538  10
  -1   3  -4 36875.6 677.797   1
  -1  -3  -4 37009.8 686.891   1
   1   3   4 38170.8 642.471  10
   1  -3   4 37191.2 635.380  10
  -1  -3  -5 2198.70 136.865   1
  -1   3  -5 2137.90 133.666   1
   1  -3   5 2337.26 120.269  10
   1   3   5 2462.76 125.341  10
  -1   3  -6 75957.4 1328.40   1
  -1  -3  -6 78058.6 1343.37   1
   1  -3   6 82301.6 1289.97  10
   1   3   6 83646.1 1299.24  10
  -1   3  -7 1082.10 113.895   1
  -1  -3  -7 983.391 111.012   1
   1   3   7 1133.99 102.772  10
  -1  -3  -8 5287.12 267.543   1
  -1   3  -8 5195.26 265.247   1
   1  -3   8 5279.38 241.271  10
   1   3   8 5026.73 234.849  10
  -1   3  -9 2959.00 214.395   1
  -1  -3  -9 3143.74 223.099   1
   1   3   9 3283.01 199.579  10
   1  -3   9 3145.03 196.706  10
  -1  -3  -9 3641.51 268.805  14
  -1   3 -10 24801.7 716.901   1
  -1  -3 -10 25284.6 728.206   1
   1  -3  10 24107.0 598.357  13
   1   3  10 27280.3 683.070  10
   1  -3  10 26820.9 677.655  10
  -1  -3 -10 27730.2 807.488  14
   1  -3  11 4118.01 219.877  16
  -1  -3 -11 4805.15 307.820   1
  -1   3 -11 4540.43 298.562   1
   1  -3  11 4117.75 225.517  13
   1  -3  11 5163.43 282.681  10
   1   3  11 4759.31 272.271  10
  -1  -3 -11 4778.09 318.756  14
   1  -3  12 67823.3 1259.04  16
  -1  -3 -12 65829.0 1524.40   2
  -1   3 -12 71082.9 1557.06   2
  -1  -3 -12 70295.3 1535.34   1
  -1   3 -12 73472.3 1550.61   1
   1  -3  12 70080.7 1311.54  13
  -1  -3 -12 73524.8 1516.80  14
  -1  -3 -12 78482.9 1802.87  15
   1  -3  12 74011.8 1430.16  10
   1   3  12 75917.2 1446.67  10
  -1  -3 -13 4389.50 343.624   2
  -1   3 -13 5170.30 370.236   2
  -1   3 -13 5157.58 353.711   1
  -1  -3 -13 4686.67 340.494   1
   1  -3  13 4986.89 271.274  13
  -1  -3 -13 5144.99 329.227  14
  -1  -3 -13 5472.61 431.773  15
   1   3  13 5089.52 306.926  10
   1  -3  13 5213.25 308.242  10
  -1  -3 -14 576.100 137.305   1
  -1  -3 -14 481.683 134.663   2
  -1   3 -14 523.629 132.558   1
  -1   3 -14 579.238 141.551   2
   1  -3  14 598.618 112.884  10
   1   3  14 509.451 107.050  10
   1  -3  14 553.539 107.822  13
  -1  -3 -15 12708.8 696.391  15
  -1  -3 -15 11635.9 609.046   2
  -1   3 -15 11576.8 601.307   2
   1   3  15 11913.8 516.265  10
   1  -3  15 11474.5 504.220  10
   1  -3  15 12091.6 460.686  13
  -1  -3 -16 7457.92 528.007  15
   1  -3  16 8088.50 377.385  13
   1   3  16 7451.25 410.304  10
   1  -3  16 7505.38 406.640  10
  -1  -3 -16 7058.61 476.637   2
  -1   3 -16 7862.31 497.598   2
  -1   3 -17 187.394 108.231   2
  -1  -3 -17 596.558 162.442   2
  -1  -3 -17 417.129 136.834  15
   1  -3  17 321.260 91.8084  13
   1  -3  17 277.599 94.8120  10
   1   3  17 281.582 97.8114  10
  -1   3 -18 21237.6 818.487   2
  -1  -3 -18 20191.6 816.064   2
   1  -3  18 21642.9 647.669  13
  -1   3 -19 1792.39 229.557   2
  -1  -3 -19 1721.84 227.312   2
   1  -3  19 1862.05 175.374  13
   1  -3  20 1687.71 186.187   6
  -1  -3 -20 1344.36 191.827   2
  -1   3 -20 1362.93 189.182   2
   1   3  21 4649.15 255.118  12
   1  -3  21 4331.29 251.784  12
  -1  -3 -21 3785.58 277.948   2
  -1   3 -21 3814.03 271.610   2
   1  -3  21 4617.08 282.653   9
   1  -3  21 4975.73 267.969   6
   1  -3  22 13492.3 422.758   9
   1  -3  22 13917.1 405.001   6
   1   3  22 13365.8 401.733  12
   1  -3  22 13764.5 416.334  12
  -1  -3 -22 12567.5 452.982   2
  -1   3 -22 12223.0 437.342   2
  -1  -3 -23 179.824 55.8228   2
  -1   3 -23 164.118 51.9088   2
   1  -3  23 159.304 43.6661  12
   1  -3  23 3.99204 9.10974   6
  -1  -4  23 9006.99 308.225   6
   1  -4 -22 8.72884 21.1200   2
  -1  -4  22-6.31085 13.4665  12
   1   4 -21 18455.0 592.110   2
   1  -4 -21 17776.9 595.194   2
   1   4 -20 7498.03 397.863   2
   1  -4 -20 8249.51 424.828   2
   1  -4 -19 18176.7 696.329   2
   1   4 -19 17874.5 678.916   2
   1  -4 -18 4682.14 352.421   2
   1   4 -18 4844.26 351.765   2
   1  -4 -17 7188.07 448.257   2
   1   4 -17 7658.49 451.073   2
  -1  -4  16 4478.84 303.333  10
   1  -4 -16 3023.72 282.606   8
   1   4 -16 3136.30 286.796   8
  -1  -4  16 4378.73 264.868  13
   1   4 -16 3785.03 323.614   2
   1  -4 -16 3440.46 316.000   2
   1  -4 -16 4806.92 408.034  15
  -1   4  15 28062.9 800.167  10
  -1  -4  15 28654.1 801.174  10
  -1  -4  15 26783.4 709.503  13
   1   4 -15 20440.8 764.874   8
   1  -4 -15 18943.3 740.092   8
   1  -4 -15 28807.9 1029.89  15
   1  -4 -15 23119.8 848.304   2
   1   4 -15 23600.3 833.595   2
  -1  -4  14 5577.55 296.403  13
   1   4 -14 4632.02 339.441   8
   1  -4 -14 4228.26 324.387   8
  -1  -4  14 5966.21 295.487  16
   1  -4 -14 5756.36 448.732  15
   1  -4 -14 4518.50 354.408   2
  -1  -4  13 150741. 2343.49  13
   1   4 -13 127930. 2487.16   8
   1  -4 -13 123418. 2459.51   8
  -1  -4  13 149152. 2341.66  16
   1  -4 -13 171200. 2954.16  15
   1  -4 -13 136859. 2576.32   2
  -1  -4  12 27259.4 693.808  13
   1   4 -12 23799.5 767.980   8
   1  -4 -12 22852.2 757.996   8
  -1  -4  12 27339.6 722.029  16
   1  -4 -12 29713.1 996.402  15
   1  -4 -12 27044.5 784.307  14
   1  -4 -12 24046.0 804.221   2
   1  -4 -11 61490.4 1391.47   8
   1   4 -11 64903.5 1416.36   8
  -1  -4  11 71690.4 1321.20  13
   1  -4 -11 76012.6 1507.83  14
   1  -4 -11 77953.2 1727.60  15
  -1  -4  11 73363.1 1393.78  16
  -1  -4  10 145.604 61.9986  16
   1  -4 -10 149.754 79.7477  14
  -1  -4  10 93.9363 52.6108  13
   1   4  -9 11023.3 417.839   8
   1  -4  -9 10530.5 402.378   8
   1  -4  -8 37941.5 825.118   8
   1   4  -8 39822.7 857.764   8
   1  -4  -8 41447.8 1066.82  15
   1   4  -7 36738.1 745.118   8
   1  -4  -7 38253.3 977.153  15
   1  -4  -7 39869.7 969.995  14
   1   4  -6 8252.88 265.483   8
   1  -4  -6 8040.74 259.276   8
   1  -4  -6 8921.34 407.337  15
   1  -4  -5 92275.9 1372.83   8
   1   4  -5 92695.5 1377.12   8
   1  -4  -5 93658.1 1704.58  14
   1  -4  -5 92040.8 1684.95  15
   1   4  -4 134408. 1892.32   8
   1  -4  -4 137743. 1895.43   8
  -1  -4   4 132836. 2118.62  14
   1  -4  -3 6701.65 142.843   8
  -1  -4   3 6802.88 292.526  14
  -1  -4   2 74755.5 1345.91  14
   1  -4  -2 72988.5 1375.24  14
   1  -4  -1 70644.8 1296.27  14
  -1  -4   1 64924.0 1261.02  14
   1  -4   0 2835.16 202.106  14
  -1  -4   0 2740.04 204.481  14
  -1  -4   0 2563.54 153.504  15
  -1  -4  -1 103641. 1700.70  15
  -1  -4  -1 111807. 1897.65  14
   1  -4   2 119.616 12.0403  10
  -1  -4  -2 84.1362 72.5663  14
  -1  -4  -2 89.5862 51.3349  15
   1   4   3 7159.61 175.031  10
   1  -4   3 6917.89 168.386  10
  -1   4  -3 7924.80 195.973   1
  -1  -4  -3 7428.89 197.090   1
  -1  -4  -3 7225.62 326.444  15
  -1  -4  -3 7242.31 374.187  14
   1  -4   4 195285. 2730.43  10
   1   4   4 198502. 2738.01  10
  -1   4  -4 203207. 2789.52   1
  -1  -4  -4 201447. 2801.70   1
  -1  -4  -4 204486. 3147.19  15
   1   4   5 4328.49 165.104  10
   1  -4   5 4024.31 157.726  10
  -1   4  -5 4412.82 190.719   1
  -1  -4  -5 4552.76 199.051   1
  -1  -4  -5 4867.82 306.028  15
   1   4   6 25400.7 530.696  10
   1  -4   6 25323.1 526.501  10
  -1   4  -6 24326.2 576.205   1
  -1  -4  -6 24684.4 589.173   1
  -1  -4  -6 26060.0 808.540  15
   1   4   7 1563.15 118.049  10
  -1  -4  -7 1481.17 134.662   1
  -1   4  -7 1761.83 144.093   1
  -1  -4  -7 1360.08 186.650  14
  -1  -4  -7 1349.73 189.413  15
   1  -4   8 723.283 87.3320  10
   1   4   8 812.930 93.0305  10
  -1  -4  -8 691.757 142.543  14
  -1  -4  -8 744.627 166.110  15
  -1  -4  -8 677.671 101.329   1
  -1   4  -8 650.437 98.1287   1
  -1   4  -9 385.406 88.8074   1
  -1  -4  -9 526.600 98.6006   1
   1  -4   9 152.765 53.3589  13
   1   4   9 437.312 75.3063  10
   1  -4   9 243.518 58.5834  10
   1  -4   9 211.948 65.8916  16
  -1  -4  -9 389.063 122.747  14
  -1  -4  -9 199.021 106.920  15
  -1   4 -10 4351.30 282.325   1
  -1  -4 -10 4238.56 285.318   1
  -1  -4 -10 4986.25 356.883  14
  -1  -4 -10 5486.88 422.678  15
   1  -4  10 4806.75 260.299  10
   1   4  10 4925.46 265.711  10
   1  -4  10 4736.14 257.592  16
  -1   4 -11 764.462 130.696   1
  -1  -4 -11 874.401 140.218   1
  -1  -4 -11 1047.69 205.486  15
  -1  -4 -11 909.881 161.577  14
   1  -4  11 815.098 113.452  10
   1   4  11 831.409 117.487  10
   1  -4  11 1172.51 130.483  16
   1  -4  12 1440.16 146.173  16
  -1  -4 -12 888.570 161.687   2
  -1   4 -12 1076.66 160.356   1
  -1  -4 -12 1026.81 162.036   1
  -1  -4 -12 761.220 155.226  14
   1  -4  12 938.649 126.127  13
   1  -4  12 925.931 128.624  10
   1   4  12 907.593 129.119  10
   1  -4  13 93195.2 1733.72  10
   1   4  13 96051.3 1766.29  10
   1  -4  13 93076.2 1615.84  16
   1  -4  13 94423.9 1674.79  13
   1   4  14 17778.7 626.631  10
   1  -4  14 18275.9 621.487  10
  -1  -4 -14 18706.1 867.658  15
  -1   4 -14 16902.2 709.485   2
  -1  -4 -14 16771.6 717.814   2
   1  -4  14 17592.7 519.661  16
   1  -4  14 18807.2 595.042  13
   1   4  15 35699.4 948.041  10
   1  -4  15 34766.4 921.940  10
  -1  -4 -15 36821.0 1258.16  15
  -1   4 -15 34753.9 1081.56   2
   1  -4  15 34981.3 777.634  16
   1  -4  15 37447.1 908.876  13
  -1  -4 -16 20464.7 902.204  15
   1  -4  16 18726.1 647.327  10
  -1  -4 -16 18969.8 779.879   2
  -1   4 -16 18960.2 769.288   2
  -1   4 -17 205.556 101.176   2
  -1  -4 -17 402.468 128.881   2
   1  -4  17 345.980 97.4978  13
   1  -4  18 11702.3 584.986   9
   1  -4  18 11985.0 458.032  13
  -1  -4 -18 9779.17 523.543   2
  -1   4 -18 10109.9 520.226   2
   1  -4  19 34440.5 851.199  12
   1   4  19 34312.7 829.347  12
   1  -4  19 37361.4 1023.30   9
   1  -4  19 37214.9 862.142  13
  -1   4 -19 34231.8 973.096   2
  -1  -4 -19 33065.7 976.622   2
   1  -4  20 1888.90 193.225   9
   1  -4  20 1901.59 160.724  12
   1   4  20 1718.98 147.244  12
   1  -4  20 2194.86 196.708   6
  -1   4 -20 1518.08 175.357   2
  -1  -4 -20 1665.10 185.777   2
  -1   4 -21 7941.31 318.263   2
  -1  -4 -21 7920.27 329.211   2
   1  -4  21 8637.84 323.152   9
  -1  -4 -22-2.97228 10.7212   2
   1  -4  22 8779.54 278.877   6
   1  -4  23 4229.62 182.306   7
  -1  -5  23 4646.64 180.955   6
  -1  -5  23 3322.18 160.728   7
  -1  -5  21 19525.5 485.690  13
  -1  -5  20 116.519 60.4694  13
  -1  -5  19 6938.34 308.620  13
  -1  -5  18 11922.2 433.182  13
  -1  -5  17 7427.79 346.458  13
  -1  -5  16 909.988 113.878  16
  -1  -5  16 1015.14 137.910  13
  -1  -5  15 6382.65 311.944  16
  -1  -5  15 7425.92 356.024  13
  -1  -5  14 9619.64 411.429  16
  -1  -5  14 10080.6 420.240  13
  -1  -5  13 1280.17 154.594  16
  -1  -5  13 1564.43 166.628  13
   1  -5 -13 1237.47 216.630   5
   1  -5 -12 10175.6 502.910  14
  -1  -5  12 9923.21 436.618  16
  -1  -5  12 9741.52 406.238  13
  -1  -5  11 23744.8 728.189  16
   1  -5 -11 26142.5 849.107  14
  -1  -5  10 5388.92 323.804  16
   1  -5 -10 6522.87 403.058  14
   1  -5 -10 6891.40 470.878  15
   1  -5  -9 81720.0 1704.34  14
   1  -5  -9 84418.8 1842.89  15
  -1  -5   9 76813.8 1533.91  16
  -1  -5   9 73376.0 1400.28  13
   1  -5  -8 123097. 2217.96  14
   1  -5  -8 118944. 2264.53  15
  -1  -5   8 109770. 1984.86  16
  -1  -5   8 105710. 1844.32  13
  -1  -5   7 16438.1 561.929  16
  -1  -5   7 16439.7 487.861  13
  -1  -5   6 13147.6 483.937  16
   1  -5  -6 13638.3 569.744  14
  -1  -5   5 72490.4 1357.67  14
   1  -5  -5 79914.6 1605.83  14
  -1  -5   4 15218.4 500.281  14
  -1  -5   3 104753. 1905.68  14
   1  -5  -3 114030. 2018.62  14
   1  -5  -2 120440. 2118.93  14
  -1  -5   2 117833. 2069.62  14
   1  -5  -1 27822.5 770.062  14
  -1  -5   1 25266.2 733.428  14
   1  -5   0 130219. 2213.20  14
  -1  -5   0 123787. 2219.19  14
  -1  -5  -1 127327. 2277.64  14
  -1  -5  -2 52348.2 1228.06  14
  -1  -5  -2 49051.6 1057.52  15
  -1  -5  -3 105.144 61.0772  15
  -1  -5  -3 91.1015 85.5495  14
  -1  -5  -4 11787.9 552.642  14
  -1  -5  -4 10222.2 452.421  15
  -1  -5  -5 37764.5 1002.59  15
   1  -5   6 2012.76 171.042  16
  -1  -5  -6 2340.37 246.514  15
   1  -5   7 35108.1 836.161  16
   1  -5   7 33096.4 736.496  13
   1  -5   8 82554.3 1479.19  13
   1  -5   8 84349.6 1591.57  16
   1  -5   9 181.150 69.5867  16
  -1  -5  -9 368.262 130.766  14
  -1  -5  -9 179.612 109.289  15
   1  -5   9 164.491 60.9001  13
   1  -5   9 213.619 107.320   9
   1  -5  10 13079.3 450.380  13
   1  -5  10 14740.4 512.224  16
  -1  -5 -10 14183.4 726.623  15
  -1  -5 -10 15898.1 707.312  14
   1  -5  11 4202.18 253.786  13
   1  -5  11 4052.96 260.369  16
  -1  -5 -11 4417.00 411.928  15
  -1  -5 -11 5007.95 390.068  14
   1  -5  12 72.0119 148.102   9
  -1  -5 -12 151.929 111.433  15
  -1  -5 -12 224.529 110.470  14
   1  -5  12 347.587 91.5005  16
   1  -5  13 504.123 206.662   9
   1  -5  13 672.899 117.974  16
  -1  -5 -13 728.262 163.534  14
  -1  -5 -13 802.582 196.890  15
   1  -5  14 28485.8 725.261  16
   1  -5  14 28193.7 774.501  13
   1  -5  15 3947.14 428.166   9
   1  -5  15 4185.55 274.894  13
   1  -5  15 3678.36 224.562  16
   1  -5  16 238.093 63.3195  16
   1  -5  16 394.826 154.595   9
   1  -5  16 388.795 97.5730  13
   1  -5  17 6282.92 329.111  13
   1  -5  17 5737.56 416.636   9
   1  -5  18 529.314 138.374   9
   1  -5  18 520.919 110.575  13
   1  -5  19 715.002 129.880   6
   1  -5  19 716.482 128.792   9
   1  -5  19 693.711 109.042  13
   1  -5  20 24949.1 673.871   6
   1  -5  21 289.696 74.5435   6
   1  -5  22 3876.69 171.000   6
  -1  -6  22 213.775 51.2950   6
  -1  -6  21 23197.8 509.812  13
  -1  -6  21 22042.5 582.708   7
  -1  -6  20 14480.0 416.274  13
  -1  -6  20 15820.9 517.261   6
  -1  -6  19 797.091 106.221  13
  -1  -6  19 989.776 156.275   6
  -1  -6  18 1007.17 126.126  13
  -1  -6  17 31286.1 768.555  13
  -1  -6  17 29440.8 657.952  16
  -1  -6  16 21680.2 630.955  13
  -1  -6  16 20006.6 564.334  16
  -1  -6  15 16567.9 546.756  13
   1  -6 -15 14783.5 613.987   5
  -1  -6  15 14952.1 504.370  16
   1  -6 -14 5499.75 419.125   5
  -1  -6  14 6985.03 355.578  16
   1  -6 -13 4538.50 401.515   5
  -1  -6  13 5713.15 335.681  16
  -1  -6  12 11029.4 482.205  16
  -1  -6  12 10335.2 432.993  13
  -1  -6  11 64761.9 1432.87  16
  -1  -6  11 68473.4 1350.88  13
  -1  -6  10 11749.3 518.289  16
  -1  -6  10 12249.2 459.909  13
  -1  -6   9 4683.56 318.770  16
  -1  -6   9 4291.66 261.060  13
   1  -6  -9 4772.83 379.236  14
   1  -6  -8 17254.2 530.418   7
  -1  -6   8 14797.2 586.115  16
  -1  -6   8 15592.7 509.852  13
   1  -6  -8 17744.3 741.534  14
   1  -6  -7 16344.1 490.858   7
  -1  -6   7 14018.7 554.569  16
  -1  -6   7 13832.3 466.310  13
   1  -6  -7 15689.9 688.793  14
   1  -6  -6 238.324 112.158  14
  -1  -6   6 210.820 59.2068  13
  -1  -6   5 25202.6 634.776  13
  -1  -6   4 21765.1 687.355  16
  -1  -6   4 20950.7 559.546  13
  -1  -6   4 22727.5 693.647  14
  -1  -6   3 44892.7 1078.88  16
  -1  -6   3 46167.0 1114.14  14
  -1  -6   2 8759.41 408.947  16
   1  -6  -2 9959.63 491.830  14
  -1  -6   2 9561.12 466.583  14
  -1  -6   1 60677.3 1401.33  14
  -1  -6   0 25348.3 841.392  14
   1  -6   1 67387.4 1301.41  16
  -1  -6  -1 73005.8 1608.85  14
   1  -6   2 17949.1 557.191  16
  -1  -6  -2 20276.0 765.521  14
   1  -6   3 9761.72 399.049  16
  -1  -6  -3 9632.78 537.299  14
   1  -6   4 50403.4 1103.29  16
  -1  -6  -4 55620.4 1449.06  14
  -1  -6  -5 33052.6 992.834  15
   1  -6   5 30823.9 820.076   6
   1  -6   5 32138.5 876.054   7
   1  -6   6 2327.50 235.669   9
  -1  -6  -6 2792.41 289.107  15
   1  -6   6 2288.64 163.329  13
   1  -6   6 2998.62 239.630   6
   1  -6   7 711.279 145.210   9
   1  -6   7 887.253 132.137  16
  -1  -6  -7 1094.27 209.695  14
  -1  -6  -7 956.941 189.496  15
   1  -6   7 794.921 104.438  13
   1  -6   7 854.653 144.764   6
   1  -6   8 56193.6 1488.83   9
   1  -6   8 56407.7 1237.43  16
  -1  -6  -8 59853.9 1627.50  15
   1  -6   8 55059.9 1119.38  13
   1  -6   8 59393.2 1364.62   6
  -1  -6  -9 660.243 177.650  15
   1  -6   9 441.846 107.096  16
  -1  -6  -9 497.344 163.434  14
   1  -6   9 464.751 94.3181  13
   1  -6   9 535.733 163.425   9
   1  -6  10 82333.9 1800.09   6
  -1  -6 -10 82293.0 2085.49  15
   1  -6  10 81969.6 1597.00  16
   1  -6  10 80158.2 1495.53  13
   1  -6  11 87060.6 1900.38   6
  -1  -6 -11 90293.4 2216.36  15
   1  -6  11 92880.2 1687.98  16
   1  -6  11 86396.6 1594.67  13
   1  -6  12 31219.4 1004.10   6
  -1  -6 -12 33620.3 1124.57  14
  -1  -6 -12 30985.0 1197.76  15
   1  -6  12 31530.3 817.990  16
   1  -6  12 30603.9 789.866  13
   1  -6  13 1575.22 305.642   9
   1  -6  13 2268.60 266.351   6
  -1  -6 -13 2249.33 282.034  14
  -1  -6 -13 2225.13 323.153  15
   1  -6  13 2340.37 203.495  16
   1  -6  13 2686.28 218.078  13
   1  -6  14 175.419 150.029   9
   1  -6  14 154.261 68.7237  16
   1  -6  15 3862.04 321.302   6
   1  -6  15 3576.10 222.911  16
   1  -6  16 42740.1 873.372  16
   1  -6  16 43253.3 1124.08   6
   1  -6  17 22575.4 725.605   6
   1  -6  17 23039.5 645.653  13
   1  -6  18 29006.1 804.705   6
   1  -6  18 30628.1 738.319  13
   1  -6  19 2290.72 165.585  13
   1  -6  20 1657.32 158.093   7
   1  -6  21 22169.1 496.162   6
   1  -6  21 20915.8 509.786   7
  -1  -7  20 6134.52 258.376   6
  -1  -7  20 5760.64 213.368  13
  -1  -7  19 10739.5 406.797   6
  -1  -7  19 9704.81 391.509   7
  -1  -7  19 9823.58 325.878  13
  -1  -7  18 8731.61 406.192   6
  -1  -7  18 8326.91 420.482   7
  -1  -7  18 8192.59 316.474  13
  -1  -7  17 30294.2 867.843   6
  -1  -7  17 25696.9 576.996  16
  -1  -7  16 2227.99 248.400   6
  -1  -7  16 1773.05 146.421  16
   1  -7 -15 7954.45 431.644   5
  -1  -7  15 8882.19 366.359  16
   1  -7 -14 4829.92 388.624   5
  -1  -7  14 6100.44 448.675   6
  -1  -7  14 5449.07 306.962  16
  -1  -7  14 5398.28 297.663  13
  -1  -7  13 9304.35 563.562   6
  -1  -7  13 8432.84 408.334  16
  -1  -7  13 8958.35 393.337  13
  -1  -7  12 18801.0 664.868  16
  -1  -7  12 20458.9 621.977  13
  -1  -7  11 37834.0 1003.95  16
  -1  -7  11 38202.3 906.606  13
  -1  -7  10 20696.9 718.126  16
  -1  -7  10 20489.1 621.807  13
  -1  -7   9 28978.2 874.339  16
  -1  -7   9 27795.2 742.909  13
  -1  -7   8 22885.3 825.767   7
  -1  -7   8 27483.8 713.686  13
  -1  -7   8 22474.5 783.155   6
  -1  -7   8 26827.2 845.564  16
  -1  -7   7 5014.62 279.928  13
   1  -7  -7 5990.24 295.389   7
  -1  -7   7 5232.40 351.420   7
  -1  -7   6 17694.4 551.296  13
   1  -7  -6 20033.4 562.132   7
  -1  -7   5 28818.9 887.711  16
  -1  -7   5 27905.6 721.705  13
  -1  -7   4 299.970 74.2587  13
   1  -7  -4 469.416 89.0251   7
  -1  -7   3 32501.8 771.146  13
  -1  -7   3 34777.6 970.881  16
   1  -7  -2 14273.6 471.771   7
  -1  -7   2 13141.3 595.573  14
   1  -7  -2 14818.3 531.814   9
  -1  -7   2 13610.4 563.456  16
   1  -7  -2 14063.4 448.903  16
  -1  -7   1 39931.9 1157.71  14
   1  -7  -1 44240.6 958.354   7
   1  -7  -1 45679.5 1028.39   9
   1  -7  -1 40694.2 920.814  16
  -1  -7   1 40709.7 1058.34  16
  -1  -7   0 5656.34 412.140  14
   1  -7   0 6407.78 326.065   7
   1  -7   0 6268.07 337.180   9
  -1  -7   0 6165.39 357.592  16
   1  -7   0 5825.61 306.955  16
  -1  -7  -1 2775.66 302.537  14
   1  -7   1 3067.39 234.329   7
   1  -7   1 2937.06 234.009   9
   1  -7   1 2379.84 204.490  16
  -1  -7  -1 2883.64 236.531  16
  -1  -7  -2 8220.24 531.175  14
   1  -7   2 8386.20 406.519   7
   1  -7   2 7931.08 396.207   9
   1  -7   2 7383.89 367.136  16
  -1  -7  -2 7769.66 376.158  16
  -1  -7  -3 36597.3 1235.12  14
   1  -7   3 39084.4 1000.02   7
   1  -7   3 37663.7 933.455   6
   1  -7   3 36900.0 974.758   9
   1  -7   3 35424.4 916.667  16
  -1  -7  -4 25083.0 1015.96  14
   1  -7   4 24922.3 747.639   6
   1  -7   4 24933.0 791.434   7
   1  -7   4 25282.4 792.928   9
   1  -7   4 23690.5 726.299  16
   1  -7   5 815.859 150.531   9
   1  -7   5 811.250 102.132  13
  -1  -7  -5 899.483 212.606  14
   1  -7   5 696.269 147.391   7
   1  -7   5 940.283 145.660   6
   1  -7   5 950.524 144.868  16
   1  -7   6 92.1436 77.2544   9
   1  -7   6 107.197 54.4277  13
   1  -7   6 141.356 87.8685   7
   1  -7   7 11655.3 529.830   6
   1  -7   7 12138.6 578.373   7
   1  -7   7 12736.9 437.449  13
   1  -7   7 12356.1 610.922   9
   1  -7   8 42956.3 1301.43   9
   1  -7   8 44427.8 966.488  13
   1  -7   8 41626.4 1131.08   6
   1  -7   8 41274.5 1193.97   7
   1  -7   8 45401.3 1084.97  16
   1  -7   9 2832.17 334.939   9
   1  -7   9 3273.29 225.273  13
  -1  -7  -9 3792.20 411.573  14
   1  -7   9 3134.90 284.847   6
   1  -7   9 3145.11 312.224   7
   1  -7   9 3524.34 265.071  16
   1  -7  10 10721.8 676.071   9
   1  -7  10 14204.2 496.008  13
  -1  -7 -10 17084.1 842.345  14
   1  -7  10 12282.0 637.976   7
   1  -7  10 12439.6 593.140   6
   1  -7  10 15153.2 559.375  16
   1  -7  11 8928.12 388.481  13
  -1  -7 -11 9324.54 608.904  14
   1  -7  11 8866.56 414.275  16
   1  -7  12 1532.59 218.097   6
   1  -7  12 1447.93 165.137  13
   1  -7  12 1470.40 172.282  16
   1  -7  13 36079.6 1056.84   6
   1  -7  13 36688.3 876.503  13
   1  -7  13 38730.6 897.277  16
   1  -7  14 29193.2 763.177  13
   1  -7  14 28514.8 729.223  16
   1  -7  14 28302.1 901.679   6
   1  -7  15 3403.09 233.562  13
   1  -7  15 3565.14 213.994  16
   1  -7  15 3458.79 289.728   6
   1  -7  15 3621.17 336.446   7
   1  -7  16 3153.46 217.104  13
   1  -7  16 2876.80 177.385  16
   1  -7  16 3478.03 308.132   7
   1  -7  16 2986.43 255.565   6
   1  -7  17 27049.5 765.964   6
   1  -7  17 30020.5 867.438   7
   1  -7  18 4079.96 268.834   7
   1  -7  18 3672.01 235.062   6
   1  -7  19 19971.1 529.536   6
   1  -7  19 20811.6 566.978   7
   1  -7  20 3125.88 160.465   7
  -1  -8  18 1687.85 121.516  13
  -1  -8  18 1921.96 157.006   6
  -1  -8  17 159.071 73.0919   7
  -1  -8  17 204.495 88.3995   6
  -1  -8  17 90.5300 39.3004  16
  -1  -8  17 118.304 56.4265  13
  -1  -8  16 343.875 116.298   7
  -1  -8  16 426.575 125.796   6
  -1  -8  16 283.024 63.3735  16
  -1  -8  16 315.574 75.3982  13
  -1  -8  15 288.027 135.520   7
  -1  -8  15 178.026 113.137   6
   1  -8 -15 121.412 89.2554   5
  -1  -8  15 250.367 75.0354  13
  -1  -8  15 251.974 68.3345  16
  -1  -8  14 5190.13 271.495  13
   1  -8 -14 5441.68 371.473   5
  -1  -8  14 4966.50 395.306   6
  -1  -8  14 5246.22 276.423  16
  -1  -8  13 11927.3 428.822  13
   1  -8 -13 10383.1 581.895   5
  -1  -8  13 10320.2 582.468   6
  -1  -8  13 12222.9 461.074  16
  -1  -8  12 1747.10 166.983  13
  -1  -8  12 1386.58 231.413   6
  -1  -8  12 1939.03 196.472  16
   1  -8 -12 1517.17 279.467   5
  -1  -8  11 56.1292 101.242   7
   1  -8 -11 122.651 183.926   5
  -1  -8  11 68.0856 95.1293   6
  -1  -8  11 211.107 77.6290  13
  -1  -8  11 210.375 91.4106  16
  -1  -8  10 21337.0 616.224  13
  -1  -8  10 22742.3 731.857  16
  -1  -8  10 15286.8 702.635   6
  -1  -8  10 16342.9 785.360   7
  -1  -8   9 3061.20 219.978  13
  -1  -8   9 2876.29 256.953  16
  -1  -8   9 2381.48 281.827   7
  -1  -8   8 679.013 116.322  13
  -1  -8   8 725.177 151.853   7
   1  -8  -7 14421.2 487.913   7
  -1  -8   7 14602.3 496.843  13
   1  -8  -6 4646.33 260.956   7
  -1  -8   6 4230.89 325.891  16
  -1  -8   6 4545.43 265.273  13
  -1  -8   5 261.597 105.285  16
  -1  -8   5 268.218 79.6022  13
   1  -8  -5 118.869 62.4457   7
   1  -8  -4 7074.54 326.305   7
  -1  -8   4 6374.77 302.975  13
  -1  -8   4 6989.89 420.418  16
  -1  -8   3 22484.2 791.745  16
   1  -8  -3 23903.3 659.391   7
  -1  -8   2 10434.2 515.322  16
   1  -8  -2 11164.8 432.388   7
   1  -8  -1 77477.0 1441.76  16
  -1  -8   1 75467.6 1630.40  16
   1  -8  -1 76864.3 1477.37   7
   1  -8   0 2988.08 235.464   7
  -1  -8   0 2941.50 320.457  14
   1  -8   0 3332.51 265.132   9
   1  -8   0 2784.59 217.420  16
  -1  -8   0 2495.17 241.150  16
  -1  -8  -1 10391.3 616.947  14
   1  -8   1 11617.4 488.230   7
   1  -8   1 11870.8 510.797   9
   1  -8   1 11118.8 465.475  16
  -1  -8  -1 10754.9 473.790  16
  -1  -8  -2 52541.2 1542.94  14
   1  -8   2 54643.1 1268.19   9
   1  -8   2 51449.8 1191.41  16
  -1  -8  -2 51171.2 1148.42  16
  -1  -8  -3 55817.8 1636.31  14
   1  -8   3 57590.8 1333.27   7
   1  -8   3 57208.1 1337.53   9
   1  -8   3 54966.7 1258.59  16
   1  -8   4 285.462 98.7818   9
   1  -8   4 232.652 102.250   7
   1  -8   4 489.550 119.656  16
  -1  -8  -5 2410.95 337.840  14
   1  -8   5 2181.33 245.798   7
   1  -8   5 2531.99 260.244   9
   1  -8   5 2780.55 243.075  16
   1  -8   6 13403.2 629.350   9
   1  -8   6 13490.7 449.903  13
  -1  -8  -6 14190.5 797.048  14
   1  -8   6 11656.8 532.156   6
   1  -8   6 12052.6 587.849   7
   1  -8   6 15413.6 579.195  16
   1  -8   7 5618.78 417.000   9
   1  -8   7 5763.04 289.574  13
   1  -8   7 5293.47 355.704   6
   1  -8   7 4796.57 375.624   7
   1  -8   8 5593.39 434.531   9
  -1  -8  -8 7709.57 582.352  14
   1  -8   8 7419.93 334.252  13
   1  -8   8 6444.27 444.704   7
   1  -8   8 5670.10 380.178   6
   1  -8   9 189.835 111.670   9
   1  -8   9 196.401 114.950   7
   1  -8   9 174.568 96.1343   6
   1  -8   9 298.406 82.4102  13
   1  -8  10 7539.72 343.210  13
   1  -8  10 8069.02 392.222  16
   1  -8  10 6519.81 479.780   7
   1  -8  10 6732.42 426.526   6
   1  -8  11 5359.97 287.422  13
   1  -8  11 5654.24 317.749  16
   1  -8  11 5153.01 438.117   7
   1  -8  11 4616.14 354.520   6
   1  -8  12 14120.5 478.169  13
   1  -8  12 12757.2 689.086   7
   1  -8  12 11823.1 577.919   6
   1  -8  12 15010.8 508.357  16
   1  -8  13 133.881 127.235   7
   1  -8  13 43.2161 87.0714   6
   1  -8  13 143.062 66.1056  13
   1  -8  13 9.89405 62.3306  16
   1  -8  14 999.953 122.866  13
   1  -8  14 961.433 163.993   6
   1  -8  14 1089.15 209.666   7
   1  -8  14 1199.42 128.862  16
  -1  -8 -14 999.040 178.509   5
   1  -8  15 101.703 112.599   7
   1  -8  15 61.3595 86.5960   6
   1  -8  15 84.3359 49.4924  16
   1  -8  15 38.2617 50.8634  13
   1  -8  16 381.793 99.1025   6
   1  -8  16 335.271 74.4658  13
   1  -8  16 356.044 127.400   7
   1  -8  17 1044.28 136.299   7
   1  -8  18 717.982 95.8253   7
  -1  -9  16 6400.01 233.425  13
  -1  -9  16 5577.16 195.142  16
  -1  -9  15 3320.46 179.071  13
   1  -9 -15 3164.26 190.380   5
  -1  -9  15 3452.42 171.968  16
  -1  -9  14 11600.3 372.767  13
  -1  -9  14 12343.0 386.806  16
   1  -9 -14 12662.2 479.335   5
  -1  -9  13 145.241 62.5612  16
  -1  -9  13 55.5390 50.8015  13
   1  -9 -13 8.25829 117.652   5
  -1  -9  12 224.563 80.9728  16
   1  -9 -12 126.533 155.046   5
  -1  -9  11 9085.49 354.376  13
   1  -9 -11 8397.03 559.029   5
  -1  -9  11 9159.41 404.258  16
  -1  -9  10 3134.90 207.953  13
   1  -9 -10 2578.14 361.734   5
  -1  -9  10 3237.09 249.050  16
   1  -9  -9 7573.03 595.884   5
  -1  -9   9 11399.9 406.857  13
  -1  -9   8 19008.9 554.104  13
  -1  -9   7 17619.2 661.169  16
  -1  -9   7 16880.1 517.812  13
  -1  -9   6 278.839 72.7719  13
  -1  -9   6 296.953 104.831  16
  -1  -9   5 15900.0 637.723  16
   1  -9  -4 10104.6 393.022   7
  -1  -9   4 11416.2 535.191  16
   1  -9  -3 5556.46 290.241   7
  -1  -9   3 5494.63 363.222  16
   1  -9  -2 20144.1 605.814   7
  -1  -9   2 19408.8 701.035  16
   1  -9  -1 6457.15 335.166   7
  -1  -9   1 6950.21 390.655  16
   1  -9  -1 6719.03 310.709  16
   1  -9   0 39877.3 967.624   7
   1  -9   0 41062.1 937.660  16
  -1  -9   0 39418.3 1003.88  16
   1  -9   1 1782.70 191.456   7
  -1  -9  -1 2295.18 206.716  16
   1  -9   1 2265.76 201.788  16
   1  -9   2 12035.6 510.315   7
   1  -9   2 12876.0 506.054  16
   1  -9   3 2552.49 241.203   7
   1  -9   3 3372.91 324.225   5
   1  -9   3 2737.36 234.805  16
   1  -9   3 2644.25 261.892   9
   1  -9   4 14582.0 556.052  16
   1  -9   4 13517.7 602.832   9
   1  -9   4 12462.1 557.377   7
   1  -9   5 255.938 102.238   9
   1  -9   5 266.212 94.6386  16
   1  -9   6 2870.16 283.610   7
   1  -9   6 3241.66 256.661  16
   1  -9   6 2748.80 279.501   9
   1  -9   7 6237.75 346.923  16
   1  -9   7 4690.46 371.767   7
   1  -9   8 16289.3 726.197   7
   1  -9   8 15824.4 483.712  13
   1  -9   9 10177.9 593.522   7
   1  -9   9 12973.9 427.557  13
   1  -9  10 1061.15 140.315  16
   1  -9  10 763.427 191.969   7
   1  -9  10 1033.39 122.068  13
   1  -9  11 1004.83 129.569  16
   1  -9  11 853.723 109.863  13
   1  -9  12 60.0664 135.676   7
  -1  -9 -12 234.194 164.271   5
   1  -9  12 259.513 75.8098  16
   1  -9  12 238.085 64.3920  13
   1  -9  13 2635.27 173.362  16
  -1  -9 -13 2003.06 239.255   5
   1  -9  13 3028.38 311.456   7
   1  -9  13 2378.80 159.765  13
   1  -9  14 23066.1 538.874  16
  -1  -9 -14 21876.9 619.701   5
   1  -9  15 4698.70 283.997   7
   1  -9  16 4225.56 208.738   7
  -1 -10  14 11786.7 314.043  16
   1 -10 -13 6077.55 295.417   5
  -1 -10  13 5773.60 230.398  16
   1 -10 -12 431.547 139.007   5
  -1 -10  12 511.806 84.0703  16
   1 -10 -11 17073.0 632.501   5
  -1 -10  11 16767.7 443.257  16
   1 -10 -10 305.510 171.544   5
   1 -10  -9 3689.00 381.270   5
  -1 -10   8 8075.95 377.589  16
   1 -10  -8 6621.79 520.857   5
  -1 -10   7 5559.84 324.461  16
  -1 -10   6 4448.26 295.492  16
   1 -10  -6 3874.24 438.322   5
  -1 -10   5 23695.9 728.435  16
   1 -10  -5 19798.5 964.318   5
   1 -10  -4 333.918 234.847   5
  -1 -10   4 200.505 88.5643  16
  -1 -10   3 21317.5 677.541  16
   1 -10  -3 19817.1 943.165   5
  -1 -10   2 953.860 139.674  16
   1 -10  -2 836.207 253.829   5
  -1 -10   1 739.689 118.452  16
   1 -10  -1 809.224 245.714   5
   1 -10   0 222.698 164.825   5
   1 -10   0 74.0409 39.2693  16
  -1 -10   0 97.5825 57.8446  16
   1 -10   1 38636.0 953.520   7
   1 -10   1 45580.0 945.226  16
   1 -10   2 10672.9 447.435   7
   1 -10   2 12786.3 451.711  16
   1 -10   3 12556.7 503.468   7
   1 -10   3 15552.3 510.996  16
   1 -10   4 1713.33 192.707   7
   1 -10   4 2128.00 189.557  16
   1 -10   5 2011.90 214.371   7
   1 -10   5 2473.10 202.406  16
   1 -10   6 1050.44 170.177   7
   1 -10   6 1597.79 163.815  16
   1 -10   7 5274.55 379.352   7
   1 -10   7 7741.82 343.339  16
   1 -10   8 837.807 173.973   7
   1 -10   8 1475.78 148.624  16
   1 -10   9 3069.17 314.015   7
   1 -10   9 5475.02 266.087  16
   1 -10  10 1261.00 207.375   7
  -1 -10 -10 2885.97 328.747   5
   1 -10  11 1862.72 232.253   7
  -1 -10 -11 2065.97 260.917   5
   1 -10  11 2433.76 162.489  16
   1 -10  12 3697.55 265.613   7
  -1 -10 -12 4126.23 291.592   5
   1 -10  12 4164.65 198.541  16
  -1 -10 -13 23.3664 56.1869   5
   1 -11 -11 2804.79 184.700   5
   1 -11 -10 4082.37 256.272   5
  -1 -11  10 4753.65 216.740  16
   1 -11  -9 111.096 106.487   5
  -1 -11   9 199.233 59.6440  16
  -1 -11   8 31579.2 730.669  16
   1 -11  -7 6093.94 410.830   5
  -1 -11   7 6128.70 291.548  16
   1 -11  -6 1770.03 265.277   5
  -1 -11   6 2178.01 181.910  16
   1 -11  -5 28646.3 979.797   5
  -1 -11   5 30917.5 747.088  16
   1 -11  -4 2687.89 326.089   5
  -1 -11   4 2676.31 191.307  16
   1 -11  -3 791.916 207.219   5
  -1 -11   3-4.15116 18.9390  16
  -1 -11   2-8.71330 37.1856   5
  -1 -11   2-3.57704 11.5397  16
   1 -11  -1 10999.1 533.306   5
  -1 -11   1 12652.4 644.623   5
   1 -11   0 24814.8 755.663   5
   1 -11   3-3.53386 16.1228  16
   1 -11   4 15429.3 444.332  16
   1 -11   5 22642.2 568.707  16
   1 -11   6 4765.31 235.267  16
   1 -11   7 28230.3 643.824  16
   1 -11   8 26252.8 597.570  16
  -1 -11  -8 24309.7 839.501   5
  -1 -11  -9 2992.35 280.151   5
  -1 -11 -10 3364.59 244.016   5
   2   0 -25 20.7838 36.6407   2
   2   0 -24 1070.88 134.490   2
   2   0 -23 87.1017 79.4267   2
   2   0 -22 2934.19 264.475   2
   2   0 -21 18.6113 84.9114   2
   2   0 -20 25294.8 900.886   2
   2   0 -19 53.5808 93.0854   2
   2   0 -19-10.1302 65.3613   8
   2   0 -18 27934.8 960.698   8
   2   0 -18 36828.7 1133.34   2
   2   0 -17 241.589 107.756   2
   2   0 -17 51.0128 78.9397   8
   2   0 -16 19712.7 797.124   8
   2   0 -16 23223.5 866.700   2
   2   0 -15 56.7460 82.1569   8
   2   0 -15 59.9160 75.5557   2
   2   0 -14 4016.09 255.038  15
   2   0 -14 4025.04 325.500   2
   2   0 -14 3804.93 317.273   8
   2   0 -13 315.176 99.0979   2
   2   0 -13 67.8073 52.5720  15
   2   0 -13 192.727 88.8195   8
   2   0 -12 266517. 3873.68  15
   2   0 -12 258601. 4096.93   8
   2   0 -11-4.24228 38.0998  15
   2   0 -10 23399.8 573.374  15
   2   0  -9 3.20818 30.6151  15
   2   0  -8 29633.1 616.349  15
   2   0  -8 33037.2 730.012   8
   2   0  -7 109.774 37.5565  15
   2   0  -7 177.861 56.5371   8
   2   0  -5 170.331 47.5206   8
   2   0  -4 270067. 3724.91   8
   2   0  -3 296.638 49.5260   8
   2   0  -2 14828.0 325.467   8
   2   0  -2 15144.8 326.504  10
   2   0  -1 47.2055 22.3293   8
   2   0  -1 42.7853 22.2049  10
   2   0   1 40.9718 24.1094   8
   2   0   1 11.7854 20.5814  10
   2   0   3 1.88163 19.9026  10
   2   0   4 86037.0 1323.91  10
   2   0   5 101.310 36.7917  10
  -2   0  -6 151101. 2323.00   1
   2   0   6 154245. 2275.15  10
  -2   0  -7 16.8291 41.8363   1
   2   0   7 38.8223 36.0069  10
  -2   0  -8 4254.99 246.429   1
   2   0   8 4323.96 225.684  10
  -2   0  -9 38.7041 52.7672   1
   2   0   9 54.3673 52.1931  10
  -2   0 -10 131824. 2263.89   1
   2   0  10 132422. 2177.39  10
  -2   0 -11 61.9598 57.7040   1
   2   0  11 22.2024 49.8520  10
  -2   0 -12 10001.3 469.485   1
   2   0  12 8413.48 423.716   4
   2   0  12 9631.80 373.644  13
   2   0  12 9855.36 422.782  10
   2   0  13 113.882 63.9338  10
   2   0  13 30.4275 41.7213  13
   2   0  13 55.1669 59.6335   4
   2   0  14 38946.0 1011.33  10
  -2   0 -14 37174.4 1080.00   1
   2   0  15 86.3850 52.2528  10
  -2   0 -15 227.634 90.3220   1
   2   0  16 99410.1 1961.29  10
  -2   0 -16 99999.2 2143.78   2
   2   0  17 102.777 61.7901  10
  -2   0 -17-11.2276 95.8359   2
  -2   0 -17 86.0003 73.5738   1
  -2   0 -18 22399.9 878.672   2
  -2   0 -19 138.960 106.303   2
  -2   0 -20 32083.5 1010.05   2
  -2   0 -21 32.8685 80.6274   2
   2   0  21 72.7176 61.8248  12
   2   0  22 56934.2 1134.65  12
  -2   0 -22 54798.8 1233.57   2
  -2   0 -23 145.826 65.9093   2
   2   0  23 90.9424 42.3353  12
  -2   0 -24 8977.48 303.224   2
   2  -1 -25 10560.6 330.694   2
   2   1 -25 9806.69 316.473   2
   2   1 -24 81.9952 62.2448   2
   2  -1 -24 39.9837 52.2521   2
   2   1 -23 6332.70 344.885   2
   2   1 -22 1548.75 195.105   2
   2   1 -21 5871.39 391.336   2
   2   1 -20 9038.21 513.483   2
   2   1 -19 68530.9 1652.10   2
   2  -1 -18 291.224 102.522   8
   2   1 -18 240.882 97.2158   8
   2  -1 -18 372.654 119.972   2
   2   1 -18 336.902 116.347   2
   2  -1 -17 406.840 108.734   8
   2   1 -17 466.621 115.647   8
   2  -1 -17 470.648 122.475   2
   2   1 -17 629.742 140.246   2
   2  -1 -16 7823.32 473.746   8
   2   1 -16 7698.76 470.202   8
  -2  -1  16 8018.74 314.513  13
   2  -1 -16 8764.23 513.048   2
   2   1 -16 8782.23 514.362   2
   2  -1 -15 11476.0 565.444   8
   2   1 -15 11596.4 566.987   8
  -2  -1  15 11398.3 381.190  13
   2  -1 -15 12823.8 610.546   2
   2   1 -15 12610.9 604.302   2
   2  -1 -15 11402.3 503.828  15
   2  -1 -14 2669.74 260.686   8
  -2  -1  14 2102.16 152.163  13
   2   1 -14 2504.30 259.435   2
   2  -1 -14 1922.30 200.652  15
   2   1 -13 202761. 3402.14   8
   2  -1 -13 203406. 3409.53   8
  -2  -1  13 195087. 2981.12  13
   2  -1 -13 212936. 3294.83  15
   2   1 -13 213505. 3437.19   2
   2  -1 -13 219259. 3466.14   2
   2  -1 -12 420.388 97.0681  15
   2  -1 -12 474.082 110.701   8
   2   1 -12 572.134 119.488   8
   2  -1 -11 2082.65 182.124  15
   2   1 -11 2310.78 140.318  15
   2   1 -11 2458.60 215.602   8
   2  -1 -10 95936.0 1669.29  15
   2   1 -10 94950.8 1470.86  15
   2   1 -10 95484.0 1723.94   8
   2  -1 -10 97174.4 1733.22   8
   2  -1  -9 3283.17 201.646  15
   2   1  -9 3143.60 140.715  15
   2   1  -9 3476.78 221.788   8
   2  -1  -9 3537.64 224.509   8
   2  -1  -8 6307.04 269.507  15
   2   1  -8 6063.13 187.236  15
   2  -1  -8 7442.80 307.180   8
   2   1  -8 6916.68 294.967   8
   2  -1  -7 177579. 2577.44   8
   2   1  -7 172980. 2566.13   8
   2  -1  -6 9660.00 309.710  15
   2  -1  -6 10449.7 326.702   8
   2   1  -6 10568.3 328.292   8
   2  -1  -5 71532.5 1158.33   8
   2   1  -5 70443.4 1154.21   8
   2   1  -4 185316. 2645.87   8
   2  -1  -4 188188. 2647.25   8
   2   1  -3 3275.35 143.985   8
   2  -1  -3 3462.38 146.697   8
   2   1  -2 31781.5 549.002  10
   2  -1  -2 30463.7 543.765   8
   2   1  -2 30893.7 545.465   8
   2  -1   0 72735.3 1074.45  10
   2   1   0 70510.0 1070.27  10
   2  -1   0 73052.1 1072.31   8
   2   1   0 71926.4 1068.81   8
   2   1   1 2445.29 105.262  10
   2  -1   1 2442.02 106.234  10
   2   1   1 2812.32 114.952   8
   2  -1   1 2937.03 118.059   8
   2  -1   2 175903. 2433.83  10
   2   1   2 174466. 2429.30  10
   2   1   3 589.615 58.6121  10
   2  -1   3 602.806 59.4228  10
   2   1   4 229240. 3220.27  10
   2  -1   4 235032. 3223.77  10
   2   1   5 55205.0 951.533  10
   2  -1   5 55822.7 952.849  10
  -2   1  -6 11462.7 369.960   1
  -2  -1  -6 11199.5 371.965   1
   2   1   6 12017.3 349.685  10
   2  -1   6 12175.2 351.384  10
  -2  -1  -7 86.4008 54.8828   1
  -2   1  -7 75.8427 45.0996   1
   2   1   7 69.8764 42.1913  10
   2  -1   7 150.755 45.2581  10
  -2   1  -8 21231.2 605.298   1
   2  -1   8 21887.2 564.935  10
   2   1   8 22744.3 571.414  10
  -2   1  -9 80495.8 1530.39   1
   2  -1   9 84272.1 1473.82  10
   2   1   9 82772.7 1466.34  10
  -2   1 -10 138136. 2343.90   1
   2   1  10 139989. 2259.36  10
   2  -1  10 138174. 2257.78  10
   2  -1  11 23463.8 602.510  13
   2   1  11 23749.3 678.932  10
   2  -1  11 25058.5 690.316  10
  -2   1 -11 23971.9 735.735   1
   2  -1  12 7029.53 313.207  13
   2  -1  12 6822.29 380.679   4
   2   1  12 6362.40 367.674   4
   2   1  12 6912.37 352.932  10
   2  -1  12 7077.66 358.375  10
  -2   1 -12 6891.65 388.411   1
  -2  -1 -12 7210.30 399.535   1
   2  -1  13 16686.9 523.398  13
   2   1  13 15237.4 610.174   4
   2  -1  13 15055.5 610.381   4
  -2  -1 -13 16645.3 652.234   1
  -2   1 -13 16648.0 649.100   1
   2  -1  13 16807.0 594.069  10
   2   1  13 17379.4 603.501  10
   2  -1  14 1852.39 173.108  13
   2   1  14 2144.12 211.051  10
   2  -1  14 1687.13 189.228  10
  -2  -1 -14 1979.33 231.635   1
  -2   1 -14 1744.87 215.797   1
   2  -1  15 321.447 89.0425  13
   2  -1  15 290.264 87.7775  10
  -2  -1 -15 232.889 104.671   1
  -2   1 -15 285.432 112.345   1
   2   1  16 23308.1 783.652  10
   2  -1  16 24354.6 797.206  10
  -2   1 -16 22733.8 864.698   2
  -2  -1 -16 23105.9 884.092   2
  -2   1 -16 20495.4 812.890   1
  -2  -1 -16 22301.0 855.921   1
  -2  -1 -17 21609.2 864.155  15
   2   1  17 20566.5 740.505  10
   2  -1  17 20915.0 745.441  10
  -2  -1 -17 21022.9 849.247   2
  -2   1 -17 20618.9 829.844   2
  -2   1 -17 20558.2 810.108   1
  -2  -1 -17 19789.1 806.880   1
  -2   1 -18 317.425 123.658   2
  -2   1 -19 7155.36 460.149   2
   2  -1  19 6717.57 333.767   6
   2  -1  20 64.0584 33.0534   6
  -2   1 -20 315.432 115.922   2
  -2   1 -21 1443.30 190.924   2
   2   1  21 1703.24 175.453  12
  -2   1 -22 533.597 108.602   2
   2  -1  22 446.335 86.6117  12
   2   1  22 428.979 84.3002  12
  -2  -1 -23 21815.9 597.180   2
  -2   1 -23 21534.6 594.025   2
   2  -1  23 23073.6 546.894  12
   2   1  23 22264.7 537.689  12
  -2   1 -24 2620.26 148.030   2
  -2  -1 -24 2583.24 146.998   2
   2   2 -24 44.1680 47.1624   2
   2  -2 -24 128.040 56.7796   2
   2   2 -23 40.2021 64.8503   2
   2  -2 -23 59.9634 71.0793   2
   2   2 -22 851.424 145.824   2
   2  -2 -22 937.119 154.532   2
   2   2 -21 14451.7 607.899   2
   2  -2 -21 14287.4 611.431   2
   2  -2 -20-9.67712 89.6699   2
   2   2 -20 38.2755 83.1197   2
  -2  -2  19 7838.40 318.675  13
   2   2 -19 8071.99 483.391   2
   2  -2 -19 8371.96 496.799   2
   2  -2 -18 267.078 102.286   8
   2   2 -18 368.861 118.272   8
   2   2 -18 511.667 135.887   2
   2  -2 -18 338.456 121.938   2
  -2  -2  18 443.174 85.2106  13
   2  -2 -17 3373.55 306.022   8
   2   2 -17 3300.88 309.034   8
   2  -2 -17 4240.61 356.504   2
   2   2 -17 3893.02 344.847   2
  -2  -2  17 4190.74 235.448  13
   2   2 -16 10129.3 531.916   8
   2  -2 -16 9916.07 523.837   8
   2   2 -16 11151.2 578.043   2
   2  -2 -16 10876.6 572.047   2
  -2  -2  16 10862.0 392.778  13
   2  -2 -15 15134.9 648.120   8
   2   2 -15 15626.6 667.036   8
  -2  -2  15 15503.5 476.423  13
   2  -2 -15 16601.0 662.931  15
   2   2 -15 16606.2 694.623   2
   2  -2 -15 15704.9 684.801   2
   2  -2 -14 243.186 105.816   8
   2   2 -14 256.122 101.202   2
   2  -2 -14 117.927 74.4857  15
  -2  -2  14 137.593 54.2599  13
   2   2 -13 25017.5 816.941   8
   2  -2 -13 24801.7 821.204   8
   2   2 -13 26673.2 846.248   2
   2  -2 -13 26096.5 843.057   2
  -2  -2  13 26102.1 637.795  13
  -2  -2  12 120.449 48.2021  13
   2  -2 -12 540.225 117.192  15
   2   2 -12 679.256 128.135   8
   2  -2 -12 78.4789 66.1538   8
   2  -2 -11 1294.33 159.548  15
   2  -2 -11 1436.44 167.362   8
   2   2 -11 1279.77 157.058   8
   2  -2 -10 76.9461 61.1585  15
   2  -2 -10 193.951 69.2600   8
   2   2 -10 148.367 58.1498   8
   2  -2  -9 62233.7 1254.20  15
   2  -2  -9 61598.9 1214.68   8
   2   2  -9 63526.1 1217.59   8
   2  -2  -8 2428.82 187.588  15
   2  -2  -8 2551.35 177.624   8
   2  -2  -7 1151.52 123.938  15
   2   2  -7 999.486 103.283   8
   2  -2  -7 1270.24 114.155   8
  -2  -2   6 2170.17 75.7651  14
   2  -2  -6 2478.10 168.499  15
   2  -2  -6 2520.04 148.786   8
   2   2  -6 2304.45 144.060   8
   2  -2  -5 236.008 49.2598   8
   2   2  -5 1398.00 104.404   8
   2   2  -4 6995.95 230.833   8
   2  -2  -4 6570.55 223.817   8
   2  -2  -3 190433. 2668.68   8
   2   2  -3 192506. 2674.89   8
   2  -2  -2 12752.5 292.346   8
   2   2  -2 13069.3 298.946   8
   2  -2  -1 2448.14 105.024  10
   2   2  -1 2559.98 111.221  10
   2  -2  -1 2586.75 109.040   8
   2  -2   0 111823. 1586.41   8
   2   2   0 113115. 1582.85   8
   2  -2   0 109494. 1580.87  10
   2   2   0 110928. 1583.42  10
   2  -2   1 1344.68 81.6783   8
   2   2   1 1235.53 76.3352   8
   2  -2   1 1285.56 77.2276  10
   2   2   1 1353.08 78.1268  10
   2  -2   2 119190. 1700.43  10
   2   2   2 117139. 1695.44  10
   2   2   3 47508.3 813.512  10
   2  -2   3 51159.9 822.188  10
   2  -2   4 11705.0 305.348  10
   2   2   4 11314.3 303.453  10
   2   2   5 11658.5 330.215  10
   2  -2   5 11736.5 327.804  10
  -2   2  -5 11693.5 358.110   1
   2  -2   6 141767. 2125.56  10
   2   2   6 140860. 2127.49  10
  -2  -2  -6 146040. 2217.33   1
  -2   2  -6 138981. 2192.72   1
   2   2   7 119.394 42.7852  10
   2  -2   7 101.766 40.8391  10
  -2  -2  -7 104.685 53.4650   1
  -2   2  -7 79.9818 48.6297   1
   2  -2   8 96838.9 1608.71  10
   2   2   8 94747.5 1602.30  10
  -2   2  -8 95353.6 1687.07   1
  -2  -2  -8 96637.2 1699.90   1
   2   2   9 54079.8 1077.66  10
   2  -2   9 54759.6 1082.21  10
  -2  -2  -9 54674.0 1171.01   1
  -2   2  -9 54686.1 1155.21   1
   2  -2  10 24435.8 598.799  13
   2  -2  10 26062.3 684.323  10
   2   2  10 25576.7 677.954  10
  -2   2 -10 26767.3 754.917   1
  -2  -2 -10 26171.3 758.059   1
   2  -2  11 34710.0 786.120  13
   2   2  11 36331.0 881.154  10
   2  -2  11 37397.8 890.524  10
  -2   2 -11 36994.3 960.631   1
  -2  -2 -11 38768.1 984.933   1
   2  -2  12 66534.9 1254.43  13
  -2   2 -12 68241.1 1473.53   1
  -2  -2 -12 66006.4 1472.63   1
   2   2  12 63712.4 1434.43   4
   2  -2  12 62878.9 1441.64   4
   2   2  12 68883.8 1373.74  10
   2  -2  12 68065.8 1368.07  10
  -2   2 -13 1940.07 218.669   1
  -2  -2 -13 1351.20 191.255   1
   2  -2  13 1803.37 166.602  13
   2   2  13 1585.68 175.591  10
   2  -2  13 1545.30 172.961  10
  -2  -2 -13 1762.25 196.052  14
  -2   2 -14 58050.3 1420.77   1
  -2  -2 -14 58892.6 1449.85   1
   2  -2  14 60828.4 1232.30  13
   2   2  14 57897.9 1312.24  10
   2  -2  14 58081.2 1314.34  10
  -2   2 -15 13864.9 646.225   2
  -2  -2 -15 13827.2 658.302   2
  -2  -2 -15 12564.6 618.874   1
  -2   2 -15 13207.5 620.093   1
   2   2  15 12632.7 543.108  10
   2  -2  15 12668.0 544.844  10
   2  -2  15 12793.3 490.458  13
  -2   2 -16 19345.0 787.598   2
  -2  -2 -16 18538.4 785.157   2
  -2   2 -16 17458.2 736.115   1
  -2  -2 -16 17554.5 752.287   1
   2  -2  16 19471.1 624.347  13
  -2  -2 -16 19383.4 858.470  15
   2  -2  16 18443.7 680.668  10
   2   2  16 18579.9 683.661  10
  -2  -2 -17 23771.7 903.936   2
  -2   2 -17 21241.8 824.786   1
  -2  -2 -17 21405.8 845.221   1
  -2   2 -17 23206.4 876.655   2
  -2  -2 -17 22592.0 929.172  15
   2  -2  17 22888.5 773.342  10
   2   2  17 22939.3 772.391  10
   2  -2  17 24213.1 708.478  13
  -2   2 -18 5644.25 413.090   2
  -2  -2 -18 5695.03 423.367   2
  -2  -2 -19 404.860 127.593   2
  -2   2 -19 504.805 137.481   2
   2  -2  19 267.442 85.8362   6
   2  -2  20 6274.25 300.643   6
  -2   2 -20 5687.88 374.663   2
  -2  -2 -20 5217.08 365.355   2
   2   2  20 5886.19 329.285  12
   2  -2  20 5867.41 331.242  12
  -2   2 -21 5488.14 325.932   2
  -2  -2 -21 5628.29 333.093   2
   2   2  21 5989.27 295.175  12
   2  -2  21 5491.80 283.754  12
   2  -2  22 7974.39 318.704  12
   2   2  22 8089.96 316.929  12
  -2  -2 -22 7517.78 352.571   2
  -2   2 -22 7550.28 348.079   2
   2  -2  23 13995.1 388.612   9
   2  -2  23 16618.7 410.417  12
   2   2  23 15825.7 397.521  12
  -2  -2 -23 14347.9 426.026   2
  -2   2 -23 14671.2 426.106   2
  -2  -3  24 8533.90 268.949   6
   2  -3 -24 4419.61 195.505   2
   2   3 -23 1502.68 143.392   2
   2  -3 -23 1463.81 145.782   2
   2   3 -22 23590.6 697.761   2
   2  -3 -22 23821.3 711.391   2
  -2  -3  21 11498.6 358.406  13
   2  -3 -21 10185.4 484.603   2
   2   3 -21 10824.2 494.074   2
  -2  -3  20 4289.30 225.029  13
   2   3 -20 3723.59 304.498   2
   2  -3 -20 3862.43 310.480   2
  -2  -3  19 598.823 99.3333  13
   2   3 -19 670.649 153.949   2
   2  -3 -19 483.015 135.157   2
   2  -3 -18 678.008 151.783   2
   2   3 -18 843.190 168.635   2
  -2  -3  18 988.169 121.716  13
   2   3 -17 201.565 96.2086   2
   2  -3 -17 326.386 116.363   2
   2  -3 -17 127.114 80.4631   8
   2   3 -17 375.266 117.084   8
  -2  -3  17 148.090 63.2512  13
   2  -3 -16 232.869 115.518   2
   2   3 -16 395.682 125.672   2
  -2  -3  16 205.112 72.6833  13
   2  -3 -16 187.372 91.9670   8
   2   3 -16 188.212 94.8406   8
   2   3 -15 16821.1 686.829   8
   2  -3 -15 16124.6 670.792   8
   2   3 -15 19107.5 741.858   2
   2  -3 -15 17839.5 727.678   2
  -2  -3  15 20068.0 569.548  13
   2   3 -14 844.198 160.429   2
   2  -3 -14 708.686 140.445   8
   2   3 -14 246.937 92.9973   8
   2  -3 -14 252.458 100.097   2
  -2  -3  14 97.0904 57.6334  13
   2  -3 -14 251.934 101.345  15
   2  -3 -13 2105.75 241.398  15
   2  -3 -13 2280.37 240.923   2
   2   3 -13 2090.89 231.572   2
   2  -3 -13 1791.28 203.463   8
   2   3 -13 2176.59 219.270   8
  -2  -3  13 2155.52 174.058  13
  -2  -3  12 17826.6 518.933  13
   2   3 -12 16449.4 601.771   8
   2  -3 -12 15940.0 596.231   8
  -2  -3  11 7876.99 319.301  13
   2   3 -11 6874.85 354.813   8
   2  -3 -11 6609.06 349.090   8
   2  -3 -11 8155.29 436.597  15
   2   3 -10 395.897 83.5455   8
   2  -3 -10 402.019 86.5554   8
   2  -3 -10 152.957 79.7848  15
   2  -3  -9 5113.21 266.224   8
   2   3  -9 5508.01 273.602   8
   2  -3  -9 5345.38 321.345  15
   2  -3  -8 60841.8 1163.45   8
   2   3  -8 65109.4 1175.56   8
   2  -3  -8 62726.5 1307.15  15
   2  -3  -7 5490.51 242.108   8
   2   3  -7 4997.38 230.180   8
   2   3  -6 21962.0 503.283   8
   2  -3  -6 21800.2 503.596   8
   2   3  -5 22662.9 489.990   8
   2  -3  -5 21800.3 482.628   8
   2  -3  -4 18241.4 399.087   8
   2   3  -4 18407.8 401.544   8
   2  -3  -3 19071.1 400.920   8
   2   3  -3 20224.4 411.036   8
   2   3  -2 143314. 1868.86   8
   2  -3  -2 141926. 1870.09   8
   2   3  -1 37446.6 604.133   8
   2  -3  -1 37254.5 606.698   8
   2   3   0 17854.9 360.295  10
   2  -3   0 17499.9 356.504  10
   2  -3   0 18545.7 375.845   8
   2  -3   1 120122. 1729.39  10
   2   3   1 123664. 1732.46  10
   2  -3   2 286.795 41.2897  10
   2   3   2 173.477 32.4256  10
   2   3   3 16330.2 368.915  10
   2  -3   3 16737.0 372.663  10
  -2  -3  -4 231597. 3267.23   1
  -2   3  -4 230914. 3260.71   1
   2   3   4 227897. 3194.08  10
   2  -3   4 226228. 3189.04  10
  -2  -3  -5 2936.00 176.441   1
  -2   3  -5 2777.66 169.365   1
   2  -3   5 2776.21 149.618  10
   2   3   5 3101.84 156.732  10
  -2  -3  -6 20635.1 553.850   1
  -2   3  -6 20048.1 544.651   1
   2  -3   6 20543.1 493.394  10
   2   3   6 20591.1 494.711  10
  -2  -3  -7 16972.5 519.134   1
  -2   3  -7 16592.4 513.576   1
   2   3   7 18161.5 475.782  10
   2  -3   7 17072.5 465.106  10
  -2   3  -8 576.644 100.266   1
  -2  -3  -8 470.040 93.6685   1
   2   3   8 515.348 81.6914  10
   2  -3   8 419.926 79.1059  10
  -2   3  -9 16220.8 553.201   1
  -2  -3  -9 15951.7 555.300   1
   2   3   9 16462.3 501.816  10
   2  -3   9 15912.9 494.942  10
  -2   3 -10 36668.5 913.684   1
  -2  -3 -10 37341.8 926.012   1
   2  -3  10 30569.7 707.015  16
   2  -3  10 30690.4 725.567  13
   2   3  10 33769.5 809.458  10
   2  -3  10 32943.2 805.592  10
   2   3  11 34199.1 843.531  10
   2  -3  11 33018.5 833.348  10
   2  -3  11 32041.8 718.069  16
  -2  -3 -11 33432.4 925.378   1
  -2   3 -11 33872.4 923.502   1
   2   3  11 31973.6 911.333   4
   2  -3  11 30786.5 895.882   4
   2  -3  11 32062.6 754.474  13
   2  -3  12 23657.4 598.825  16
  -2   3 -12 23696.4 786.244   1
  -2  -3 -12 23550.3 790.249   1
  -2  -3 -12 26227.0 861.945  14
   2   3  12 23741.0 710.934  10
   2  -3  12 24909.3 722.283  10
   2  -3  12 23400.4 644.331  13
   2  -3  13 8287.16 325.464  16
  -2  -3 -13 8030.76 459.810   1
  -2   3 -13 8179.53 458.155   1
   2  -3  13 8477.08 372.268  13
  -2  -3 -13 7992.34 454.560  14
   2   3  13 7765.71 393.430  10
   2  -3  13 7944.19 396.585  10
  -2   3 -14 69146.5 1632.17   2
  -2  -3 -14 62300.6 1578.21   2
  -2   3 -14 67420.6 1586.40   1
  -2  -3 -14 63092.2 1572.77   1
   2  -3  14 69882.5 1374.00  13
   2  -3  14 65539.9 1427.98  10
   2   3  14 67266.9 1440.10  10
  -2  -3 -15 12299.4 625.222   2
  -2   3 -15 13516.2 646.612   2
  -2   3 -15 12432.8 602.648   1
  -2  -3 -15 11985.7 606.372   1
   2  -3  15 13649.9 516.914  13
  -2  -3 -15 13718.8 750.363  15
   2  -3  15 12149.1 525.883  10
   2   3  15 12699.1 538.541  10
  -2  -3 -16 17185.3 842.091  15
   2  -3  16 17582.9 592.583  13
  -2  -3 -16 14797.1 687.833   1
  -2  -3 -16 15071.2 706.298   2
  -2   3 -16 15554.2 708.972   2
   2  -3  16 14468.5 586.839  10
   2   3  16 16093.7 618.275  10
  -2  -3 -17 1037.32 192.185   2
  -2   3 -17 1043.73 190.225   2
   2  -3  17 1036.38 147.997  13
   2   3  18 11875.3 495.212  12
  -2   3 -18 10727.1 559.606   2
  -2  -3 -18 11708.7 597.373   2
   2  -3  18 12238.9 522.072   6
   2  -3  19 1068.52 142.628  12
   2   3  19 1283.22 155.226  12
   2  -3  19 1158.87 152.014   6
  -2   3 -19 841.267 156.117   2
  -2  -3 -19 1053.72 175.436   2
   2  -3  20 7008.91 326.379   6
  -2   3 -20 6568.49 371.654   2
  -2  -3 -20 6142.98 366.782   2
   2   3  20 6927.38 326.535  12
   2  -3  20 6720.61 325.985  12
   2  -3  21 10218.9 347.025   6
   2  -3  21 10661.1 421.844   9
  -2  -3 -21 9035.65 404.329   2
  -2   3 -21 9148.73 396.914   2
   2   3  21 9623.86 354.593  12
   2  -3  21 9489.11 359.946  12
   2   3  22 5451.03 209.834  12
   2  -3  22 5757.58 222.428  12
  -2  -3 -22 4952.13 235.982   2
  -2   3 -22 4758.89 227.071   2
   2  -3  22 5702.90 244.329   9
  -2  -4  23 3865.46 209.814   6
  -2  -4  22 2559.28 135.221  13
   2  -4 -22 17.4949 29.1367   2
   2   4 -21 5132.07 296.804   2
   2  -4 -21 5317.02 306.953   2
  -2  -4  20 6160.48 270.713  13
   2   4 -20 5160.27 329.878   2
   2  -4 -20 5554.58 347.583   2
  -2  -4  19 4759.75 251.609  13
   2   4 -19 4030.74 306.301   2
   2  -4 -19 3809.35 304.090   2
   2   4 -18 9191.32 486.626   2
   2  -4 -18 8547.70 478.594   2
   2  -4 -17 9057.97 502.293   2
   2   4 -17 8842.63 487.090   2
   2   4 -16 663.220 143.163   2
   2  -4 -16 516.344 135.415   2
  -2  -4  16 729.331 115.032  13
   2  -4 -16 515.955 132.154   8
   2   4 -15 5076.04 364.822   8
   2  -4 -15 4567.52 350.237   8
   2   4 -15 5787.14 389.198   2
   2  -4 -15 5059.13 375.102   2
   2  -4 -14 28748.3 916.015   8
   2   4 -14 27821.2 902.863   8
  -2  -4  14 34377.9 813.912  16
   2   4 -14 31842.8 961.301   2
   2  -4 -14 29552.4 948.682   2
  -2  -4  14 35171.6 827.687  13
   2   4 -13 2788.26 258.282   8
   2  -4 -13 2830.86 260.846   8
  -2  -4  13 3680.78 247.012  16
   2  -4 -13 2719.10 266.407   2
  -2  -4  13 3405.99 230.440  13
  -2  -4  12 59396.1 1159.23  13
  -2  -4  12 58952.4 1214.31  16
   2  -4 -12 53482.8 1263.12   8
   2   4 -12 54421.3 1264.30   8
   2  -4 -12 54749.0 1355.65   5
   2  -4 -12 54406.9 1301.56   2
   2  -4 -11 15558.3 564.008   8
   2   4 -11 15478.7 568.017   8
   2  -4 -11 13819.3 623.277   5
  -2  -4  11 17190.1 521.732  13
  -2  -4  11 17317.1 566.058  16
  -2  -4  10 763.141 106.535  13
  -2  -4  10 741.452 118.937  16
   2   4 -10 814.940 122.358   8
   2  -4 -10 645.681 109.284   8
  -2  -4   9 132226. 2132.61  13
   2   4  -9 134422. 2183.80   8
   2  -4  -9 132822. 2161.03   8
  -2  -4   9 129728. 2213.50  16
   2   4  -8 9054.87 345.018   8
   2  -4  -8 8504.20 331.292   8
   2   4  -7 10873.1 356.596   8
   2  -4  -7 11292.7 360.052   8
   2  -4  -6 147299. 2107.91   8
   2   4  -6 145251. 2111.29   8
   2  -4  -5 42525.9 754.164   8
   2   4  -5 41912.6 745.199   8
   2   4  -4 7903.57 225.655   8
   2  -4  -4 7573.04 220.857   8
   2  -4  -3 224653. 3047.10   8
   2   4  -3 225501. 3045.32   8
   2  -4  -2 20721.9 390.041   8
   2   4  -2 20725.8 386.920   8
  -2  -4   1 10934.1 425.785  14
  -2  -4   1 10254.6 299.582  15
  -2  -4   0 51874.3 944.310  15
   2   4   1 7386.06 190.458  10
   2  -4   1 7033.86 185.126  10
  -2  -4  -1 6841.34 292.675  15
  -2  -4  -2 6898.51 222.783   1
  -2   4  -2 6723.11 215.513   1
   2   4   2 7109.76 200.665  10
   2  -4   2 6709.65 192.147  10
  -2  -4  -2 6457.69 307.983  15
  -2  -4  -3 43397.2 801.506   1
  -2   4  -3 42887.1 790.529   1
   2   4   3 44871.7 755.972  10
   2  -4   3 44935.3 754.583  10
  -2  -4  -3 43992.5 1009.11  15
  -2  -4  -4 50324.4 946.780   1
  -2   4  -4 50172.1 935.079   1
   2   4   4 53797.2 889.331  10
   2  -4   4 53465.4 887.309  10
  -2  -4  -4 49486.0 1171.32  15
  -2  -4  -5 6618.26 273.580   1
  -2   4  -5 6152.65 259.310   1
   2   4   5 6907.55 243.427  10
   2  -4   5 6519.76 236.312  10
  -2   4  -6 51569.0 1030.04   1
  -2  -4  -6 51697.7 1041.72   1
   2  -4   6 54099.5 967.340  10
  -2   4  -7 9212.48 365.464   1
   2   4   7 10101.9 339.937  10
   2  -4   7 9858.34 333.627  10
  -2   4  -8 2020.10 179.049   1
  -2  -4  -8 1946.09 178.528   1
   2  -4   8 1868.75 144.033  13
   2  -4   8 2045.49 159.489  16
   2   4   8 2151.57 160.180  10
   2  -4   8 2375.35 167.271  10
   2  -4   9 762.930 102.418  16
  -2   4  -9 553.262 103.618   1
  -2  -4  -9 620.968 110.647   1
   2  -4   9 494.588 84.5351  13
  -2  -4  -9 601.504 150.922  14
  -2  -4  -9 677.372 169.057  15
   2  -4   9 626.819 93.5862  10
   2   4   9 599.019 92.4437  10
   2  -4  10 22486.0 611.024  16
  -2   4 -10 22579.7 716.798   1
  -2  -4 -10 22082.4 713.377   1
   2  -4  10 22651.3 610.776  13
  -2  -4 -10 26713.3 929.036  14
  -2  -4 -10 25961.4 976.530  15
   2  -4  10 24497.5 666.565  10
   2   4  10 23520.6 656.835  10
   2  -4  11 3316.18 212.617  16
  -2  -4 -11 3012.68 262.171   1
  -2   4 -11 2991.87 256.756   1
  -2  -4 -11 3335.24 322.843  14
  -2  -4 -11 3628.17 371.821  15
   2   4  11 3189.64 232.613  10
   2  -4  11 2917.25 222.028  10
   2  -4  12 74531.0 1353.79  16
  -2  -4 -12 63657.4 1566.42   2
  -2   4 -12 71019.4 1584.22   1
  -2  -4 -12 66120.7 1563.22   1
  -2  -4 -12 78994.4 1771.36  14
  -2  -4 -12 80346.2 1976.83  15
   2   4  12 74516.4 1475.75  10
   2  -4  12 72740.7 1456.59  10
   2  -4  13 1567.30 150.544  16
  -2   4 -13 1223.94 190.552   2
  -2  -4 -13 1358.06 207.701   2
  -2   4 -13 1351.99 199.550   1
  -2  -4 -13 977.883 175.123   1
   2  -4  13 1238.67 152.380  13
  -2  -4 -13 1476.82 217.654  14
  -2  -4 -13 1924.30 297.951  15
   2   4  13 1472.67 174.459  10
   2  -4  13 1269.38 163.207  10
  -2  -4 -14 88.9448 76.4849   1
  -2   4 -14 235.318 100.411   2
  -2  -4 -14 208.906 101.117   2
   2  -4  14 200.669 84.6602  13
   2   4  14 144.703 72.9177  10
   2  -4  14 266.595 81.6357  10
   2  -4  14 153.426 62.8705  16
  -2   4 -15 1950.47 238.685   2
  -2  -4 -15 1814.39 236.235   2
   2  -4  15 1809.51 194.112  10
   2  -4  15 1861.51 192.307  13
   2  -4  16 3195.40 288.231   6
   2  -4  16 2859.04 236.970  12
   2   4  16 2943.96 236.337  12
   2  -4  16 3191.66 249.005  13
  -2   4 -16 2966.65 304.271   2
  -2  -4 -16 3005.73 307.140   2
   2   4  17 276.293 80.5820  12
   2  -4  17 333.672 101.141  13
   2  -4  17 460.924 96.1859  12
  -2   4 -17 293.975 107.297   2
  -2  -4 -17 453.807 129.191   2
   2  -4  17 308.471 113.486   6
   2  -4  18 34620.9 1031.58   9
   2  -4  18 30039.5 791.477  12
   2  -4  18 32669.2 825.590  13
   2   4  18 28702.7 764.202  12
   2  -4  18 33689.8 893.940   6
  -2   4 -18 30181.6 926.860   2
  -2  -4 -18 29787.0 937.239   2
   2  -4  19 7904.07 372.306   6
   2  -4  19 6855.97 317.405  12
   2   4  19 6461.90 299.598  12
  -2  -4 -19 6868.17 388.851   2
  -2   4 -19 7062.97 385.408   2
   2  -4  19 7967.21 428.720   9
   2  -4  20 978.215 122.517   6
   2   4  20 758.015 92.3211  12
  -2  -4 -20 766.527 121.915   2
  -2   4 -20 827.930 123.509   2
   2  -4  20 1145.01 153.442   9
   2  -4  21 1381.30 121.410   6
  -2  -4 -21-3.82050 15.0955   2
   2  -4  21-2.83787 10.2363  12
   2  -4  21 1281.48 136.901   9
   2  -4  22 9686.59 302.866   7
  -2  -5  23 4322.83 182.820   6
  -2  -5  22 5808.11 202.357  13
  -2  -5  22 7335.26 303.801   6
  -2  -5  21 150.125 53.9001  13
  -2  -5  20 7849.10 300.651  13
  -2  -5  19 55437.0 1083.54  13
  -2  -5  18 693.362 111.467  13
  -2  -5  17 2626.74 202.596  13
  -2  -5  16 2519.18 203.093  13
  -2  -5  16 2494.66 185.113  16
  -2  -5  15 346.515 93.0894  13
  -2  -5  15 310.404 84.4539  16
   2  -5 -14 78.9973 103.097   5
  -2  -5  14 185.656 80.5324  13
  -2  -5  14 196.440 77.3664  16
  -2  -5  13 165858. 2716.03  16
  -2  -5  13 167242. 2656.62  13
  -2  -5  12 6034.17 316.813  13
  -2  -5  12 6174.64 353.155  16
  -2  -5  11 165.575 67.2588  13
   2  -5 -11 288.995 149.541   5
  -2  -5  11 203.281 88.3443  16
  -2  -5  10 67809.6 1431.97  16
   2  -5  -9 608.658 112.704   7
  -2  -5   9 281.041 91.9993  16
  -2  -5   8 18817.3 638.718  16
  -2  -5   8 19697.0 577.720  13
  -2  -5   7 37026.4 935.680  16
  -2  -5   7 37437.8 838.040  13
  -2  -5   6 5473.26 261.902  14
  -2  -5   6 5907.45 324.764  16
  -2  -5   6 5946.34 278.990  13
  -2  -5   5 7557.35 337.695  14
  -2  -5   4 33349.4 824.751  14
  -2  -5   3 7757.99 371.267  14
  -2  -5   2 51251.1 1155.25  14
  -2  -5   1 38012.7 976.961  14
  -2  -5   0 43546.9 1105.40  14
  -2  -5  -1 4959.04 347.378  14
  -2  -5  -1 4813.23 260.947  15
  -2  -5  -2 57883.9 1379.96  14
  -2  -5  -2 51847.1 1127.21  15
  -2  -5  -3 14071.3 638.377  14
  -2  -5  -3 13803.7 532.933  15
   2  -5   4 26853.2 672.082  16
  -2  -5  -4 29565.5 983.009  14
  -2  -5  -4 29060.8 875.300  15
  -2  -5  -5 5092.21 377.239  15
  -2  -5  -6 41033.3 1222.25  15
   2  -5   6 39699.7 872.473  16
   2  -5   7 1147.64 182.000   9
   2  -5   7 1162.09 133.507  16
  -2  -5  -7 1581.11 237.558  14
  -2  -5  -7 1622.73 247.958  15
   2  -5   7 1433.67 168.294   6
   2  -5   7 1295.74 123.018  13
   2  -5   8 3687.11 328.211   9
   2  -5   8 3090.48 213.025  16
  -2  -5  -8 3931.52 367.900  14
  -2  -5  -8 3312.38 355.637  15
   2  -5   8 3465.01 272.355   6
   2  -5   8 3225.13 200.805  13
   2  -5   9 2355.94 290.129   9
   2  -5   9 2723.53 205.819  16
  -2  -5  -9 2882.17 321.422  14
  -2  -5  -9 2705.68 333.669  15
   2  -5   9 2874.42 197.392  13
   2  -5  10 31792.8 804.449  16
  -2  -5 -10 35333.1 1163.91  14
  -2  -5 -10 35010.8 1251.22  15
   2  -5  10 33917.6 990.084   6
   2  -5  10 31616.4 778.648  13
   2  -5  11 28496.3 1168.72   9
   2  -5  11 30511.3 781.887  16
  -2  -5 -11 33166.7 1122.43  14
  -2  -5 -11 31938.5 1208.90  15
   2  -5  11 32106.6 983.309   6
   2  -5  11 29134.1 766.941  13
  -2  -5 -12 87193.2 2166.06  15
  -2  -5 -12 87837.5 1979.92  14
   2  -5  12 79669.6 1493.05  16
   2  -5  12 77719.4 1510.11  13
  -2  -5 -13 24565.4 1059.51  15
  -2  -5 -13 22622.8 894.242  14
   2  -5  13 24804.7 678.421  16
   2  -5  13 25289.1 1144.27   9
  -2  -5 -14 825.143 209.965  15
   2  -5  14 1212.71 276.027   9
   2  -5  14 1003.99 126.598  16
   2  -5  15 9804.97 439.844  13
   2  -5  15 9354.95 371.838  16
   2  -5  15 9533.30 500.233   6
   2  -5  16 2541.67 246.779   6
   2  -5  16 3014.66 346.913   9
   2  -5  16 2519.40 220.719  13
   2  -5  17 9442.36 453.053   6
   2  -5  17 10114.9 560.253   9
   2  -5  17 9090.39 405.896  13
   2  -5  18 30221.4 835.400   6
   2  -5  18 33200.8 972.957   9
   2  -5  19 3049.77 222.266   6
   2  -5  19 3208.70 251.392   9
   2  -5  20 967.487 117.544   6
   2  -5  20 847.389 112.896   9
   2  -5  21 40.7797 49.3413   7
   2  -5  21 83.2362 43.1915   6
  -2  -6  22 3524.48 165.046   6
  -2  -6  21 1694.57 113.610  13
  -2  -6  21 1504.19 129.012   7
  -2  -6  20 126.924 54.5796  13
  -2  -6  20 125.896 77.7962   6
  -2  -6  19 664.840 93.7104  13
  -2  -6  18 3003.14 200.183  13
  -2  -6  17 45590.1 963.854  13
  -2  -6  17 42019.8 858.121  16
  -2  -6  16 17217.0 550.199  13
  -2  -6  16 16281.3 506.982  16
  -2  -6  15 9452.88 406.276  13
  -2  -6  15 8957.72 393.039  16
   2  -6 -15 9288.90 462.234   5
  -2  -6  14 12273.9 476.327  13
  -2  -6  14 11800.7 482.926  16
   2  -6 -14 12044.2 589.301   5
  -2  -6  13 1843.65 201.009  16
   2  -6 -13 1411.70 245.429   5
  -2  -6  12 1606.78 195.769  16
   2  -6 -12 1251.19 252.798   5
  -2  -6  11 65919.1 1333.31  13
  -2  -6  11 71803.9 1494.30  16
  -2  -6  10 4510.34 326.284  16
  -2  -6  10 5044.61 292.811  13
  -2  -6   9 4548.70 276.832  13
  -2  -6   9 4452.64 323.339  16
  -2  -6   8 115.264 63.2550  13
   2  -6  -8 145.915 65.2612   7
  -2  -6   8 211.124 92.7051  16
  -2  -6   7 25870.6 702.609  13
  -2  -6   7 25360.2 805.816  16
  -2  -6   6 4396.18 255.406  13
  -2  -6   6 4062.66 299.308  16
  -2  -6   5 16990.9 581.354  14
  -2  -6   5 16676.6 529.231  13
   2  -6  -4 4375.25 266.425   9
  -2  -6   4 4172.58 238.925  13
  -2  -6   4 3915.58 282.794  14
  -2  -6   4 3803.73 284.815  16
   2  -6  -4 4202.22 236.693   7
  -2  -6   3 249.314 89.7548  16
  -2  -6   3 69.3236 66.9280  14
  -2  -6   3 113.478 51.2777  13
   2  -6  -3 132.149 63.4489   9
  -2  -6   2 394.598 101.772  16
  -2  -6   2 338.424 104.087  14
  -2  -6   1 44158.3 1175.12  14
  -2  -6   1 46758.0 1105.99  16
  -2  -6   0 80049.3 1772.93  14
   2  -6   0 82740.6 1439.62  16
  -2  -6   0 80964.4 1609.12  16
  -2  -6  -1 494.258 107.066  16
   2  -6   1 477.480 87.8097  16
  -2  -6  -2 45117.4 1310.62  14
   2  -6   2 52352.1 1124.58   7
   2  -6   2 50185.9 1138.18   9
   2  -6   2 43925.9 980.354  16
  -2  -6  -3 13864.9 692.257  14
  -2  -6  -3 13903.2 586.396  15
   2  -6   3 15472.6 564.159   7
   2  -6   3 14899.9 525.541   6
   2  -6   3 15144.2 578.790   9
   2  -6   3 13323.2 468.832  16
   2  -6   4 2179.40 224.220   9
   2  -6   4 1760.23 136.391  13
  -2  -6  -4 1571.82 248.924  14
  -2  -6  -4 2000.29 239.554  15
   2  -6   4 2143.13 200.644   6
   2  -6   4 2544.80 230.315   7
   2  -6   4 2053.88 178.270  16
   2  -6   5 21272.3 755.717   9
  -2  -6  -5 21136.5 907.133  14
  -2  -6  -5 20431.8 823.431  15
   2  -6   5 21422.2 712.111   7
   2  -6   5 22075.5 688.316   6
   2  -6   5 20071.1 601.996  16
  -2  -6  -6 53554.0 1504.37  15
   2  -6   6 52131.0 1246.92   7
   2  -6   6 54622.4 1227.88   6
   2  -6   6 51260.2 1334.44   9
   2  -6   7 795.802 175.127   9
   2  -6   7 923.736 113.584  13
  -2  -6  -7 987.997 211.497  15
  -2  -6  -7 1339.36 243.283  14
   2  -6   7 800.908 147.868   6
   2  -6   7 1154.22 141.539  16
   2  -6   8 60930.1 1207.14  13
  -2  -6  -8 65729.3 1840.09  15
   2  -6   8 65476.1 1465.23   6
   2  -6   8 63125.0 1295.05  16
   2  -6   9 17303.6 537.717  13
  -2  -6  -9 16607.1 882.319  15
   2  -6   9 16663.1 669.012   6
   2  -6   9 17943.2 590.012  16
   2  -6  10 17059.5 544.673  13
  -2  -6 -10 15827.7 872.468  15
  -2  -6 -10 18453.1 863.820  14
   2  -6  10 16766.0 682.430   6
   2  -6  10 16644.1 568.621  16
   2  -6  11 16116.4 542.994  13
  -2  -6 -11 17421.0 909.180  15
  -2  -6 -11 17958.4 838.446  14
   2  -6  11 16388.9 686.445   6
   2  -6  11 18028.9 585.046  16
   2  -6  12 62323.2 1269.61  13
  -2  -6 -12 64957.4 1859.11  15
  -2  -6 -12 63493.8 1694.66  14
   2  -6  12 62390.9 1491.11   6
   2  -6  12 62765.4 1270.46  16
  -2  -6 -13 15.8239 95.5104  15
   2  -6  13 112.095 74.5597  16
   2  -6  13 61.4332 76.7661  13
   2  -6  13 158.865 192.194   9
   2  -6  13 203.237 121.064   6
   2  -6  14 50457.4 1125.65  13
   2  -6  14 48418.2 1049.29  16
   2  -6  14 49839.8 1271.89   6
   2  -6  15 6914.89 542.960   9
   2  -6  15 6247.59 295.533  16
   2  -6  15 6239.40 388.538   6
   2  -6  16 8363.86 524.488   9
   2  -6  17 1036.84 177.660   9
   2  -6  18 4336.21 273.875   9
   2  -6  19 1223.85 116.492   9
   2  -6  19 1754.54 154.089   6
  -2  -7  20 1673.52 112.173  13
  -2  -7  20 1571.24 130.674   6
  -2  -7  19 203.913 82.6638   6
  -2  -7  19 119.163 55.1472   7
  -2  -7  19 170.261 55.2828  13
  -2  -7  18 33.8639 72.4699   6
  -2  -7  18 48.8084 57.1378  13
  -2  -7  18 85.2407 67.3629   7
  -2  -7  17 1922.26 163.497  13
  -2  -7  17 1397.88 116.665  16
   2  -7 -16 4014.38 253.693   5
  -2  -7  16 4021.95 223.284  16
   2  -7 -15 11726.9 506.326   5
  -2  -7  15 11923.3 439.504  16
   2  -7 -14 3206.74 306.927   5
  -2  -7  14 3358.25 249.271  16
  -2  -7  13 3425.23 241.354  13
  -2  -7  13 3428.63 265.972  16
   2  -7 -13 2993.95 329.893   5
  -2  -7  12 221.560 103.872  16
  -2  -7  12 227.391 92.1126  13
   2  -7 -12 49.5384 159.834   5
  -2  -7  11 41104.6 964.677  13
  -2  -7  11 40033.0 1076.55  16
  -2  -7  10 4877.58 348.067  16
  -2  -7  10 5312.77 308.307  13
  -2  -7   9 5289.18 362.394  16
  -2  -7   9 5056.84 297.851  13
  -2  -7   8 16489.1 669.972  16
  -2  -7   8 17151.4 571.821  13
  -2  -7   7 15379.0 534.754  13
   2  -7  -7 17135.4 542.640   7
  -2  -7   6 1549.91 162.460  13
   2  -7  -6 1870.82 171.691   7
  -2  -7   5 39810.0 942.978  13
  -2  -7   5 42291.1 1140.53  16
  -2  -7   4 1035.82 164.734  14
   2  -7  -4 1270.47 142.829   7
  -2  -7   4 1206.92 137.010  13
  -2  -7   4 1180.55 183.461  16
   2  -7  -3 20060.7 652.908   9
  -2  -7   3 16816.3 533.123  13
  -2  -7   3 16924.9 680.005  14
  -2  -7   3 17022.5 671.596  16
   2  -7  -3 19199.0 577.233   7
   2  -7  -2 466.445 108.123   9
  -2  -7   2 200.656 69.8790  13
  -2  -7   2 385.275 127.817  14
   2  -7  -2 283.473 64.5734  16
   2  -7  -2 677.769 115.940   7
  -2  -7   2 910.701 160.431  16
  -2  -7   1 34918.1 1127.09  14
   2  -7  -1 43217.3 973.276   7
   2  -7  -1 40682.0 1010.49   9
  -2  -7   1 34689.8 1011.13  16
   2  -7  -1 37529.3 834.250  16
   2  -7   0 489.079 117.285   9
   2  -7   0 502.171 112.916   7
  -2  -7   0 365.112 110.259  16
   2  -7   0 326.228 81.4095  16
  -2  -7   0 429.475 148.702  14
  -2  -7  -1 55932.1 1598.66  14
   2  -7   1 70353.6 1407.91   7
   2  -7   1 67108.6 1429.41   9
   2  -7   1 60123.2 1232.94  16
  -2  -7  -1 60683.4 1379.55  16
  -2  -7  -2 42410.8 1357.15  14
   2  -7   2 47040.7 1167.19   9
   2  -7   2 43441.6 1003.92  16
  -2  -7  -2 45607.5 1106.89  16
  -2  -7  -3 10723.4 653.724  14
   2  -7   3 12824.0 551.044   7
   2  -7   3 12085.9 551.262   9
   2  -7   3 11308.9 451.491  16
  -2  -7  -4 4148.12 418.695  14
   2  -7   4 4600.77 312.907   6
   2  -7   4 5003.10 346.182   7
   2  -7   4 5107.46 363.915   9
   2  -7   4 4071.07 268.823  16
   2  -7   5 22353.9 824.694   9
   2  -7   5 21349.4 568.413  13
  -2  -7  -5 21905.5 988.367  14
   2  -7   5 21665.1 730.978   6
   2  -7   5 22835.3 789.921   7
   2  -7   5 21975.4 669.248  16
   2  -7   6 1314.06 181.285   6
   2  -7   6 1382.05 200.414   7
   2  -7   6 1240.87 134.111  13
   2  -7   6 1295.20 214.183   9
   2  -7   7 12791.0 598.075   7
   2  -7   7 12537.6 568.162   6
   2  -7   7 12555.1 438.640  13
   2  -7   7 13019.3 686.504   9
   2  -7   8 10496.5 655.406   9
   2  -7   8 9962.80 394.858  13
  -2  -7  -8 11102.6 696.922  14
  -2  -7  -8 11208.0 782.778  15
   2  -7   8 9357.19 517.256   7
   2  -7   8 9755.51 509.567   6
   2  -7   8 9249.20 425.519  16
   2  -7   9 7487.19 589.482   9
   2  -7   9 9055.99 381.612  13
  -2  -7  -9 10106.6 754.157  15
  -2  -7  -9 10232.7 671.954  14
   2  -7   9 8618.15 507.825   7
   2  -7   9 8868.91 496.325   6
   2  -7   9 9690.24 429.947  16
   2  -7  10 6105.37 314.600  13
  -2  -7 -10 6749.99 544.098  14
  -2  -7 -10 6500.33 614.027  15
   2  -7  10 5382.71 387.199   6
   2  -7  10 5338.79 405.400   7
   2  -7  10 5581.97 323.587  16
   2  -7  11 135.222 155.827   9
   2  -7  11 170.623 77.3600  13
   2  -7  11 236.946 88.2517  16
   2  -7  11 354.213 129.233   6
   2  -7  11 366.968 140.394   7
   2  -7  12 25723.5 928.086   7
   2  -7  12 27438.8 899.102   6
   2  -7  12 27572.3 740.760  13
   2  -7  13 512.105 104.198  16
   2  -7  13 421.909 100.634  13
   2  -7  13 349.582 147.564   7
   2  -7  13 666.864 203.141   9
   2  -7  14 377.052 147.384   9
   2  -7  14 294.224 87.8419  13
   2  -7  14 239.214 80.0351  16
   2  -7  14 528.527 137.001   6
   2  -7  14 502.159 152.125   7
   2  -7  15 21013.4 697.816   6
   2  -7  15 20486.4 740.561   7
   2  -7  15 20606.2 602.174  13
   2  -7  15 18945.8 762.572   9
   2  -7  16 368.672 108.813   7
   2  -7  16 221.646 76.8996  13
   2  -7  16 213.675 90.3878   9
   2  -7  16 300.024 100.879   6
   2  -7  17 3867.70 261.041   7
   2  -7  17 3732.58 240.969   6
   2  -7  18 16352.6 496.370   7
   2  -7  19 405.745 74.1925   7
  -2  -8  18 5126.39 233.671   6
  -2  -8  17 1406.37 158.593   6
  -2  -8  17 1344.19 96.2810  16
  -2  -8  16 1256.72 179.093   6
  -2  -8  16 1103.54 107.596  16
  -2  -8  16 1207.06 124.459  13
  -2  -8  15 11829.6 410.032  13
   2  -8 -15 12106.8 463.222   5
  -2  -8  15 12078.7 585.699   6
  -2  -8  15 11662.3 401.459  16
  -2  -8  14 7695.38 335.581  13
  -2  -8  14 8039.34 514.192   6
  -2  -8  14 7792.28 349.853  16
   2  -8 -14 7932.60 427.658   5
  -2  -8  13 203.586 128.247   6
   2  -8 -13 454.786 162.690   5
  -2  -8  13 309.388 88.9117  13
  -2  -8  13 398.598 98.5260  16
   2  -8 -12 2694.41 331.425   5
  -2  -8  12 2941.01 215.347  13
  -2  -8  12 2979.28 249.013  16
   2  -8 -11 7677.09 544.085   5
  -2  -8  11 8265.67 371.453  13
  -2  -8  11 8380.48 431.881  16
   2  -8 -10 2297.85 356.039   5
  -2  -8  10 2623.47 211.098  13
  -2  -8  10 2719.96 257.168  16
  -2  -8   9 11510.3 450.099  13
  -2  -8   9 10671.9 518.609  16
   2  -8  -8 21795.9 1004.18   5
  -2  -8   8 26626.0 721.877  13
   2  -8  -7 4461.24 272.962   7
  -2  -8   7 3944.69 260.186  13
   2  -8  -6 2154.47 189.218   7
  -2  -8   6 1848.73 232.766  16
  -2  -8   6 2095.78 185.560  13
   2  -8  -5 1651.04 169.694   7
  -2  -8   5 1875.52 177.756  13
  -2  -8   5 1741.94 229.071  16
  -2  -8   4 29503.7 769.584  13
  -2  -8   4 30018.8 972.277  16
  -2  -8   3 5452.56 291.284  13
  -2  -8   3 5667.82 395.148  16
  -2  -8   2 15012.0 652.964  16
  -2  -8   2 15196.2 707.979  14
   2  -8  -1 789.219 134.915   7
  -2  -8   1 528.148 136.462  16
  -2  -8   1 551.386 158.471  14
   2  -8  -1 537.451 94.5052  16
   2  -8  -1 857.759 150.411   9
  -2  -8   0 3356.78 356.845  14
   2  -8   0 3817.54 241.624  16
  -2  -8   0 3504.20 294.064  16
   2  -8   0 3616.54 280.126   7
   2  -8   0 3917.55 303.579   9
   2  -8   1 14022.0 594.912   9
   2  -8   1 12999.3 481.055  16
  -2  -8  -1 12120.5 536.989  16
  -2  -8  -1 11740.1 693.463  14
   2  -8   1 13385.4 671.099   5
   2  -8   1 13268.4 554.073   7
   2  -8   2 85742.0 1825.78   9
  -2  -8  -2 81017.2 1675.27  16
   2  -8   2 84100.6 1620.52  16
  -2  -8  -2 81588.7 2163.72  14
   2  -8   2 87890.2 1790.92   7
  -2  -8  -3 744.399 210.380  14
   2  -8   3 922.477 162.248   7
   2  -8   3 1070.66 181.799   9
   2  -8   3 701.097 125.956  16
  -2  -8  -4 998.180 245.418  14
   2  -8   4 1027.75 175.780   7
   2  -8   4 589.017 149.643   9
   2  -8   4 922.554 142.804  16
   2  -8   5 500.020 142.308   9
   2  -8   5 245.489 103.359   7
  -2  -8  -5 210.709 144.467  14
   2  -8   5 249.511 88.0530  16
  -2  -8  -6 3529.29 430.321  14
   2  -8   6 4367.00 348.730   7
   2  -8   6 3380.71 348.464   9
   2  -8   6 3563.94 260.592  16
   2  -8   7 3025.44 301.641   7
   2  -8   7 2813.74 339.097   9
   2  -8   8 49593.3 1293.63   6
   2  -8   8 51845.4 1376.84   7
   2  -8   9 242.997 140.747   9
   2  -8   9 187.171 71.1878  13
   2  -8   9 261.454 95.6354  16
   2  -8   9 253.860 109.475   6
   2  -8   9 176.955 111.409   7
   2  -8  10 82.5568 124.929   9
   2  -8  10 123.666 69.9364  13
   2  -8  10 127.832 73.2145  16
   2  -8  10 54.1698 83.6686   6
   2  -8  10 105.950 109.438   7
   2  -8  11 1898.38 225.829   6
   2  -8  11 1970.21 252.232   7
   2  -8  11 2433.31 199.962  16
   2  -8  11 2551.38 198.001  13
   2  -8  12 2703.58 258.905   6
   2  -8  12 3462.61 316.781   7
   2  -8  12 3243.98 223.568  16
   2  -8  12 3226.42 218.587  13
   2  -8  13 1304.58 180.416   6
   2  -8  13 1386.05 210.768   7
   2  -8  13 1550.78 149.066  16
   2  -8  13 1276.93 137.827  13
   2  -8  13 1046.85 186.564   9
   2  -8  14 27697.5 789.513   6
   2  -8  14 30588.6 890.087   7
   2  -8  14 27273.5 659.772  13
   2  -8  14 23859.4 739.647   9
  -2  -8 -14 22605.2 703.550   5
   2  -8  15 1737.90 197.162   7
   2  -8  16 363.479 98.7282   7
   2  -8  17 119.603 59.6565   7
   2  -8  18 2270.29 126.843   7
  -2  -9  16 921.369 92.4440  13
  -2  -9  16 683.727 69.9727  16
  -2  -9  15 21376.4 517.604  13
  -2  -9  15 22071.4 507.048  16
  -2  -9  14 3579.59 199.076  13
   2  -9 -14 3781.74 252.771   5
  -2  -9  14 3563.87 205.207  16
  -2  -9  13 6332.85 280.383  13
   2  -9 -13 6248.12 370.579   5
  -2  -9  13 5955.60 290.763  16
  -2  -9  12 12635.2 422.200  13
   2  -9 -12 12173.4 585.986   5
  -2  -9  12 12308.5 464.430  16
  -2  -9  11 19454.0 557.684  13
  -2  -9  11 19419.5 637.878  16
   2  -9 -11 19361.8 811.234   5
  -2  -9  10 149.110 92.3640  16
  -2  -9  10 207.004 67.9587  13
   2  -9 -10-37.5894 189.608   5
   2  -9  -9 7257.27 564.655   5
  -2  -9   9 8799.84 367.252  13
   2  -9  -8 7286.63 578.931   5
  -2  -9   8 7281.00 334.841  13
  -2  -9   7 1559.40 209.360  16
  -2  -9   7 1779.29 168.087  13
   2  -9  -6 4196.30 479.451   5
  -2  -9   6 5075.70 365.449  16
   2  -9  -6 4674.12 276.184   7
  -2  -9   6 4766.27 267.945  13
   2  -9  -5 8265.66 637.110   5
   2  -9  -5 8658.40 380.744   7
  -2  -9   5 9121.82 495.971  16
  -2  -9   5 8204.13 351.389  13
   2  -9  -4 584.545 258.731   5
  -2  -9   4 719.455 165.260  16
   2  -9  -4 495.510 106.218   7
  -2  -9   3 1803.99 229.169  16
   2  -9  -3 1813.90 184.534   7
   2  -9  -3 1814.54 337.156   5
   2  -9  -2 343.710 214.264   5
  -2  -9   2 312.882 117.215  16
   2  -9  -2 302.860 97.4174   7
   2  -9  -1 9764.98 365.844  16
  -2  -9   1 8631.13 462.084  16
   2  -9  -1 9833.52 446.895   7
   2  -9  -1 9564.44 615.884   5
   2  -9   0 387.909 194.638   5
  -2  -9   0 373.760 109.507  16
   2  -9   0 447.840 92.3923  16
   2  -9   0 534.042 122.777   7
   2  -9   1 19441.7 683.351   7
   2  -9   1 20386.3 608.914  16
   2  -9   2 4568.65 361.849   5
   2  -9   2 3775.41 297.091   7
   2  -9   2 3466.58 311.048   9
   2  -9   2 3930.50 258.378  16
   2  -9   3 1865.43 184.517  16
   2  -9   3 2056.50 248.752   9
   2  -9   3 2141.55 233.714   7
   2  -9   4 4568.27 287.795  16
   2  -9   4 4088.18 355.500   9
   2  -9   4 3715.88 305.474   7
   2  -9   5 8269.76 390.487  16
   2  -9   5 7308.92 491.256   9
   2  -9   5 6874.14 425.601   7
   2  -9   6 7321.56 363.166  16
   2  -9   6 6282.26 474.478   9
   2  -9   6 5796.29 397.273   7
   2  -9   7 6003.45 484.543   9
   2  -9   7 6479.25 425.760   7
   2  -9   8 5782.06 478.510   9
   2  -9   8 8592.24 490.320   7
   2  -9   9 61.9170 101.882   9
   2  -9   9 471.976 149.360   7
   2  -9  10 23319.1 612.435  16
   2  -9  10 19084.5 760.489   7
   2  -9  11 15108.1 666.284   7
   2  -9  11 18023.2 523.437  16
   2  -9  12 18547.7 708.154   7
   2  -9  12 18891.3 522.294  16
   2  -9  13 713.462 146.557   7
  -2  -9 -13 449.313 131.168   5
   2  -9  14 3644.70 251.321   7
   2  -9  15 3378.34 205.767   7
  -2 -10  13 7405.37 271.025  16
   2 -10 -13 8315.44 332.133   5
  -2 -10  12 7487.57 285.522  16
   2 -10 -12 7808.52 358.173   5
  -2 -10  11 15281.0 443.524  16
   2 -10 -11 15105.7 549.698   5
  -2 -10  10-3.84355 15.1863  13
   2 -10 -10 1307.75 221.724   5
  -2 -10   9 3.98851 14.3866  13
   2 -10  -9 18636.9 732.291   5
  -2 -10   8 3033.35 249.261  16
  -2 -10   7 13773.3 558.868  16
  -2 -10   6 78.4545 81.0407  16
   2 -10  -6 201.170 199.449   5
   2 -10  -5 16845.7 828.938   5
  -2 -10   5 16731.7 643.995  16
   2 -10  -4 3331.41 393.950   5
  -2 -10   4 2932.97 263.549  16
   2 -10  -4 2403.17 192.121   7
  -2 -10   3 8223.16 428.409  16
   2 -10  -3 7793.60 349.313   7
  -2 -10   2 10897.8 479.146  16
   2 -10  -2 9734.33 406.490   7
  -2 -10   1 16537.2 572.951  16
   2 -10  -1 14794.4 526.787   7
  -2 -10   0 149.047 61.4076  16
   2 -10   0 408.533 101.385   7
   2 -10   1 3662.58 290.902   5
   2 -10   1 3316.72 208.454  16
   2 -10   1 2779.53 230.701   7
   2 -10   2 165.692 71.2188  16
   2 -10   2 190.839 80.8206   7
   2 -10   3 210.361 74.9781  16
   2 -10   3 142.063 78.5830   7
   2 -10   4 99.5857 62.7090  16
   2 -10   4 59.6266 72.1425   7
   2 -10   5 3120.93 217.540  16
   2 -10   5 1621.09 201.317   7
   2 -10   6 2035.40 176.615  16
   2 -10   6 1437.69 195.644   7
   2 -10   7 7672.41 331.733  16
   2 -10   7 5533.83 375.877   7
   2 -10   8 2127.67 170.053  16
   2 -10   8 1749.76 223.635   7
   2 -10   9 103.634 59.0603  16
   2 -10   9-8.86417 83.3764   7
   2 -10  10 83.3145 90.1573   7
  -2 -10 -11 169.424 119.800   5
   2 -10  11 42.9610 84.8788   7
  -2 -10 -12 631.098 120.624   5
   2 -10  12 869.272 128.605   7
  -2 -11  10 20127.4 507.185  16
   2 -11 -10 18568.6 531.015   5
  -2 -11   9 11034.4 389.727  16
  -2 -11   8 1782.83 172.909  16
  -2 -11   7 539.079 118.313  16
   2 -11  -7 567.595 152.852   5
  -2 -11   6 1561.97 177.215  16
   2 -11  -6 1111.62 196.488   5
  -2 -11   5 1115.60 155.166  16
   2 -11  -5 953.658 183.627   5
  -2 -11   4 19171.4 582.847  16
   2 -11  -4 17460.0 665.114   5
  -2 -11   3-4.79526 24.4601  16
   2 -11  -3 9173.66 437.823   5
  -2 -11   2-3.88709 14.0202  16
   2 -11  -2 6542.88 352.897   5
   2 -11  -1 474.739 120.014   5
   2 -11   0-4.37472 18.6700   5
   2 -11   1 37.7690 54.3865   7
   2 -11   2 12956.5 456.215   7
   2 -11   3 7261.07 345.078   7
   2 -11   4 7869.15 375.299   7
   2 -11   5 2752.35 232.447   7
   2 -11   6 7995.27 394.350   7
   2 -11   7 436.093 105.112   7
  -2 -11  -8 2825.72 294.323   5
  -2 -11  -9 13336.8 520.516   5
   3   0 -25 47.6238 41.2934   2
   3   0 -24 19.7282 58.4617   2
   3   0 -23 175.581 71.9486   2
   3   0 -22 58411.8 1356.40   2
   3   0 -21-45.3440 92.5191   2
   3   0 -20 1502.74 213.244   2
   3   0 -19 84.8660 95.2788   2
   3   0 -18 272.201 117.903   2
   3   0 -18 456.976 133.963   8
   3   0 -17 21.6553 83.7619   2
   3   0 -17 41.9923 81.2122   8
   3   0 -16 4572.22 371.018   2
   3   0 -16 3429.98 317.393   8
   3   0 -15 29.9850 83.7768   2
   3   0 -15 83.9651 87.7512   8
   3   0 -14 122.107 88.3554   2
   3   0 -14 94.3615 78.2866   8
   3   0 -13 69.1344 52.1631   2
   3   0 -13 54.7402 59.1702   8
   3   0 -12 5174.08 324.615   8
   3   0 -11 12.4140 54.8386   8
   3   0 -10 3382.13 233.454   8
   3   0  -9 63.6730 56.4269   8
   3   0  -8 346725. 4935.00   8
   3   0  -7 16.2248 42.4027   8
   3   0  -6 48743.9 947.239   8
   3   0  -5 230.675 62.6559   8
   3   0  -4 6492.25 248.743   8
   3   0  -3 183.910 48.2444   8
   3   0  -2 6627.94 226.509  10
   3   0  -2 6497.37 220.473   8
   3   0  -1 77.4084 32.1221  10
   3   0  -1 72.5633 35.0970   8
   3   0   0 315593. 4346.50  10
   3   0   0 322084. 4352.34   8
   3   0   1 402.672 59.5545  10
   3   0   1 553.186 66.3380   8
   3   0   2 154967. 2236.66  10
   3   0   2 154245. 2249.33   8
   3   0   3 203.873 45.4585  10
   3   0   4 41185.4 780.308  10
   3   0   5-3.28479 28.0369  10
   3   0   6 44102.6 875.441  10
  -3   0  -7 39.6410 51.1797   1
   3   0   7 16.7145 35.6673  10
  -3   0  -8 2026.55 184.710   1
   3   0   8 2023.68 166.123  10
  -3   0  -9 25.4562 61.5930   1
   3   0   9 15.6651 40.3950  10
  -3   0 -10 387378. 5743.44   1
   3   0  10 392679. 5623.42  10
  -3   0 -11 15.5213 67.4132   1
   3   0  11-6.26910 50.5622  10
   3   0  11 102.061 70.5553   4
  -3   0 -12 40950.5 1096.15   1
   3   0  12 38484.8 1046.82   4
   3   0  12 40277.7 1009.14  10
  -3   0 -13 54.2933 58.3885   1
   3   0  13 72.9491 51.2954  10
   3   0  13 16.6616 77.1976   4
  -3   0 -14 36381.0 1084.31   1
   3   0  14 37395.2 1003.93  10
   3   0  14 34667.1 1020.09   4
  -3   0 -15 133.549 79.5036   1
   3   0  15 220.133 77.8372  10
  -3   0 -16 269076. 4527.05   1
   3   0  16 283040. 4391.67  10
  -3   0 -17 220.442 134.259   2
   3   0  18 39405.6 1049.90  12
  -3   0 -18 38237.9 1168.86   2
   3   0  19 85.8614 79.9657  12
  -3   0 -19 30.1597 101.273   2
   3   0  20 27325.7 779.511  12
  -3   0 -20 29036.6 914.225   2
   3   0  21 78.8724 58.1644  12
  -3   0 -21 176.615 83.1041   2
   3   0  22 75501.1 1333.68  12
  -3   0 -22 75122.8 1448.77   2
   3   0  23 85.0445 35.9781  12
  -3   0 -23 177.457 59.0507   2
   3   1 -25 2171.82 132.739   2
   3  -1 -25 1925.78 129.541   2
   3   1 -24 271.416 76.4993   2
   3  -1 -24 347.728 85.6507   2
   3   1 -23 11319.4 462.555   2
   3   1 -22 1283.73 177.874   2
   3   1 -21 44412.7 1181.40   2
   3   1 -20 16739.2 699.195   2
   3   1 -19 1205.87 211.347   2
   3   1 -18 343.089 122.323   2
   3  -1 -18 178.498 100.241   8
   3   1 -18 199.586 103.109   8
   3   1 -17 10945.5 581.206   8
   3  -1 -17 11530.1 593.269   8
   3   1 -17 12713.7 629.293   2
   3  -1 -17 13264.6 641.483   2
   3  -1 -16 28022.9 950.425   8
   3   1 -16 28960.9 965.395   8
   3   1 -16 31109.9 1008.37   2
   3  -1 -16 31030.4 1010.79   2
   3  -1 -15 249622. 4260.46   8
   3   1 -15 250422. 4253.12   8
   3   1 -15 285453. 4359.53   2
   3  -1 -15 278704. 4388.03   2
   3  -1 -14 21044.6 769.613   2
   3   1 -14 21156.2 761.826   2
   3  -1 -14 19575.7 720.512   8
   3   1 -14 17992.3 691.506   8
  -3  -1  14 17820.6 491.913  13
   3   1 -13 556.461 130.040   2
   3   1 -13 1013.07 158.255   8
   3  -1 -13 752.078 146.552   8
  -3  -1  13 528.899 82.0129  13
   3  -1 -13 1287.61 185.466   2
   3  -1 -12 84340.6 1666.78   8
   3   1 -12 81996.4 1649.43   8
   3   1 -11 66183.5 1359.22   8
   3  -1 -11 65334.7 1358.92   8
   3  -1 -10 70360.9 1367.67   8
   3   1 -10 68455.3 1351.55   8
   3   1  -9 478684. 6702.68   8
   3  -1  -9 481092. 6709.48   8
   3  -1  -8 32440.0 761.283   8
   3   1  -8 32918.0 765.075   8
   3  -1  -7 74123.2 1325.85   8
   3   1  -7 74579.4 1325.13   8
   3  -1  -6 2366.52 164.732   8
   3   1  -6 2644.07 171.867   8
   3   1  -5 44003.0 854.272   8
   3  -1  -5 42421.0 842.329   8
   3  -1  -4 52560.1 948.927   8
   3   1  -4 53036.9 952.615   8
   3  -1  -3 267669. 3724.03   8
   3   1  -3 266339. 3725.66   8
   3   1  -2 69395.3 1123.22  10
   3  -1  -2 66805.4 1111.15  10
   3   1  -1 22192.7 465.224  10
   3  -1  -1 21622.4 461.319  10
   3   1  -1 22067.3 466.063   8
   3  -1  -1 22085.7 467.367   8
   3   1   0 463527. 6138.69   8
   3  -1   0 466506. 6146.55   8
   3  -1   1 198782. 2818.30  10
   3   1   1 199379. 2811.62  10
   3  -1   1 201207. 2825.61   8
   3   1   1 199119. 2818.76   8
   3   1   2 24622.3 515.997  10
   3  -1   2 25406.8 525.533  10
   3   1   2 24424.0 522.942   8
   3  -1   2 25365.4 533.226   8
   3   1   3 42332.2 782.238  10
   3  -1   3 42444.2 784.955  10
   3   1   4 78648.9 1295.83  10
   3  -1   4 80070.5 1300.81  10
   3   1   5 2250.86 147.182  10
   3  -1   5 2256.41 147.696  10
   3  -1   6 126647. 1979.64  10
   3   1   6 125076. 1974.72  10
  -3   1  -7 22735.6 629.544   1
  -3  -1  -7 21887.5 631.281   1
   3   1   7 23064.7 590.413  10
   3  -1   7 23870.1 598.909  10
  -3   1  -8 13001.4 482.542   1
   3   1   8 14112.5 460.696  10
   3  -1   8 14189.2 462.577  10
  -3   1  -9 35678.8 906.202   1
   3   1   9 35607.3 849.898  10
   3  -1   9 35597.3 847.312  10
  -3  -1 -10 43211.6 1077.48   1
  -3   1 -10 43783.2 1069.89   1
   3   1  10 42459.0 990.827  10
   3  -1  10 44490.9 1007.93  10
   3  -1  10 43575.1 935.506  13
  -3  -1 -11 6405.34 378.885   1
  -3   1 -11 6271.45 371.818   1
   3  -1  11 5844.08 355.688   4
   3   1  11 5864.49 354.013   4
   3   1  11 6393.85 341.663  10
   3  -1  11 6373.03 345.250  10
   3  -1  11 6671.39 318.303  13
  -3   1 -12 4710.54 335.580   1
  -3  -1 -12 4447.63 332.272   1
   3  -1  12 4610.20 273.180  13
   3   1  12 4486.57 297.606  10
   3  -1  12 5020.74 311.572  10
   3   1  12 4262.43 312.719   4
   3  -1  12 4690.27 329.191   4
   3  -1  13 10621.4 479.297  10
   3   1  13 11042.8 489.093  10
  -3   1 -13 10889.1 533.812   1
  -3  -1 -13 11300.4 547.461   1
   3   1  13 9634.10 490.402   4
   3  -1  13 9642.94 496.224   4
   3   1  14 4293.18 310.627  10
   3  -1  14 4629.73 321.332  10
  -3  -1 -14 4355.36 351.493   1
  -3   1 -14 4826.40 363.515   1
   3   1  14 4208.18 327.753   4
   3  -1  14 4194.60 329.757   4
   3  -1  14 4758.75 296.338   6
   3   1  15 817.117 142.672  10
   3  -1  15 690.312 128.702  10
  -3  -1 -15 849.201 164.795   1
  -3   1 -15 725.478 150.145   1
   3  -1  15 657.532 120.027   6
   3   1  16 17861.8 673.470  10
   3  -1  16 16917.3 659.081  10
   3  -1  16 17206.0 569.187   6
  -3   1 -16 16405.0 713.804   1
  -3  -1 -16 16655.9 729.639   1
  -3   1 -17 5608.39 410.945   2
   3  -1  17 5101.09 285.638   6
   3   1  18 151.144 82.6987  12
  -3   1 -18 145.332 103.239   2
   3   1  19 48.5405 50.0272  12
  -3   1 -19 67.5460 82.3642   2
  -3   1 -20 5414.01 365.985   2
   3   1  20 5023.30 301.216  12
   3   1  21 131.002 58.0779  12
   3  -1  21 228.551 70.5047  12
  -3   1 -21 124.587 87.2231   2
   3   1  22 7628.37 298.759  12
   3  -1  22 7724.68 302.453  12
  -3   1 -22 7403.92 343.806   2
  -3  -1 -22 7382.59 342.392   2
   3  -1  23 15685.0 398.074   9
  -3  -1 -23 15413.9 432.278   2
  -3   1 -23 17274.0 451.678   2
   3  -1  23 17051.9 402.425  12
   3   2 -24 4046.44 210.904   2
   3  -2 -24 4109.20 220.169   2
   3   2 -23 4982.96 281.199   2
   3  -2 -23 4707.09 280.096   2
   3   2 -22 10987.1 480.460   2
   3  -2 -22 10402.6 472.602   2
   3   2 -21 989.460 162.729   2
   3  -2 -21 832.122 151.732   2
   3   2 -20 4378.93 343.138   2
   3  -2 -20 3489.15 308.274   2
  -3  -2  19 7369.25 294.613  13
   3   2 -19 7743.01 470.841   2
   3  -2 -19 7397.09 463.704   2
   3   2 -18 2573.70 280.815   8
   3  -2 -18 2541.94 282.189   8
  -3  -2  18 2998.89 191.745  13
   3   2 -18 3120.47 304.649   2
   3  -2 -18 2997.49 303.630   2
   3   2 -17 3963.29 345.531   8
   3  -2 -17 4135.88 349.660   8
  -3  -2  17 4417.98 238.340  13
   3   2 -17 4346.42 357.887   2
   3  -2 -17 4836.78 380.412   2
   3   2 -16 25913.9 925.767   8
   3  -2 -16 26274.8 924.037   8
  -3  -2  16 29577.4 699.325  13
   3  -2 -16 29340.9 978.198   2
   3   2 -16 29177.3 966.051   2
   3   2 -15 10313.8 533.916   8
   3  -2 -15 10425.5 539.111   8
  -3  -2  15 11120.4 392.669  13
   3   2 -15 10719.9 549.878   2
   3  -2 -15 11333.6 571.460   2
   3  -2 -14 34962.7 1035.28   8
   3   2 -14 35236.9 1027.69   8
  -3  -2  14 38179.1 821.883  13
   3   2 -14 37364.1 1064.89   2
   3  -2 -14 37123.0 1081.84   2
   3  -2 -13 143819. 2579.87   8
   3   2 -13 143397. 2575.90   8
  -3  -2  13 143704. 2277.74  13
   3  -2 -13 148861. 2638.75   2
   3   2 -13 152443. 2634.91   2
   3   2 -12 8402.03 423.818   8
   3  -2 -12 9210.78 442.222   8
  -3  -2  12 8822.47 336.114  13
   3   2 -12 9894.59 463.970   2
   3  -2 -12 9200.32 453.594   2
  -3  -2  11 10468.1 363.137  13
   3   2 -11 10749.5 457.048   8
   3  -2 -11 11856.7 481.182   8
   3  -2 -10 36508.8 891.086   8
   3   2 -10 35480.0 875.759   8
   3  -2  -9 24761.3 670.655   8
   3   2  -9 25239.0 675.313   8
   3  -2  -8 1452.45 143.366   8
   3   2  -8 1495.72 142.860   8
   3   2  -7 79109.6 1390.05   8
   3  -2  -7 77428.7 1388.87   8
   3  -2  -6 9309.86 336.924   8
   3   2  -6 9108.22 331.721   8
   3   2  -5 41488.7 816.824   8
   3  -2  -5 40524.6 809.918   8
   3  -2  -4 17190.3 435.103   8
   3   2  -4 16673.5 434.124   8
   3  -2  -3 686.996 76.3058   8
   3   2  -3 408.803 60.3155   8
   3  -2  -2 54737.8 916.837  10
   3   2  -2 53852.9 920.393  10
   3   2  -2 53553.1 914.726   8
   3  -2  -2 54314.1 918.833   8
   3   2  -1 244926. 3355.21  10
   3  -2  -1 237531. 3349.46  10
   3   2  -1 243486. 3352.52   8
   3  -2  -1 239890. 3356.39   8
   3   2   0 180.683 40.7950  10
   3  -2   0 176.707 40.0957  10
   3   2   0 158.244 41.1831   8
   3  -2   0 194.712 46.2620   8
   3   2   1 30791.3 600.545  10
   3  -2   1 31176.3 606.453  10
   3  -2   1 31701.1 616.012   8
   3   2   1 30748.4 606.497   8
   3   2   2 75895.8 1220.23  10
   3  -2   2 75973.0 1225.77  10
   3   2   3 306.779 56.7754  10
   3  -2   3 2551.48 140.773  10
   3  -2   4 212146. 3084.20  10
   3   2   4 218156. 3091.59  10
   3   2   5 5440.92 236.357  10
   3  -2   5 5467.67 235.607  10
   3   2   6 85284.3 1447.19  10
   3  -2   6 84874.1 1439.89  10
  -3  -2  -7 715.038 114.465   1
  -3   2  -7 716.667 110.748   1
   3   2   7 731.006 98.5307  10
   3  -2   7 797.027 100.432  10
  -3  -2  -8 12970.8 493.632   1
  -3   2  -8 13153.6 485.961   1
   3   2   8 12943.2 440.683  10
   3  -2   8 13175.5 445.335  10
  -3  -2  -9 52502.1 1193.54   1
  -3   2  -9 51935.7 1170.21   1
   3   2   9 52680.1 1094.41  10
   3  -2   9 53153.1 1097.58  10
   3  -2   9 50199.4 1013.94  13
  -3  -2 -10 87368.4 1705.54   1
  -3   2 -10 85136.6 1671.29   1
   3   2  10 79659.7 1636.04   4
   3  -2  10 81604.2 1663.63   4
   3   2  10 83216.3 1562.43  10
   3  -2  10 82155.4 1560.90  10
   3  -2  10 82728.5 1475.22  13
  -3   2 -11 19731.2 688.123   1
  -3  -2 -11 19664.8 701.979   1
   3  -2  11 18160.1 672.809   4
   3   2  11 18874.2 672.448   4
   3   2  11 18912.6 617.183  10
   3  -2  11 18815.9 617.023  10
   3  -2  11 18264.8 555.331  13
  -3   2 -12 87253.5 1783.17   1
  -3  -2 -12 85613.4 1794.92   1
   3   2  12 82758.4 1747.57   4
   3  -2  12 85964.3 1783.16   4
   3   2  12 85292.3 1672.42  10
   3  -2  12 85875.3 1678.90  10
   3  -2  12 87154.1 1586.30  13
  -3  -2 -13 38264.6 1104.26   1
  -3   2 -13 39300.2 1096.38   1
   3  -2  13 38053.6 1081.77   4
   3   2  13 36853.0 1056.66   4
   3   2  13 39080.5 1009.26  10
   3  -2  13 38662.8 1007.52  10
   3  -2  13 39706.1 942.988  13
  -3   2 -14 2405.72 255.503   1
  -3  -2 -14 2092.45 246.812   1
   3  -2  14 2444.04 214.017  13
   3  -2  14 2657.65 236.850   6
   3  -2  14 2449.70 231.549  10
   3   2  14 2493.17 232.214  10
   3  -2  15 2850.22 242.337   6
  -3   2 -15 2719.78 276.829   1
  -3  -2 -15 2444.36 268.547   1
   3   2  15 2797.14 251.778  10
   3  -2  15 2900.09 256.320  10
  -3   2 -16 6923.73 452.547   2
  -3  -2 -16 7140.81 470.261   2
  -3   2 -16 6761.50 448.177   1
  -3  -2 -16 6316.12 444.799   1
   3   2  16 6309.26 387.076  10
   3  -2  16 6356.35 385.189  10
   3   2  16 7040.39 395.874  12
   3  -2  16 7113.53 373.694   6
  -3  -2 -17 1020.46 183.492   2
  -3   2 -17 965.308 180.365   2
   3  -2  17 913.577 136.914   6
   3  -2  17 964.812 153.066  12
   3   2  17 971.379 152.962  12
  -3  -2 -18 21380.7 813.462   2
  -3   2 -18 21641.0 805.363   2
   3  -2  18 21571.1 634.385   6
   3   2  18 20987.9 692.685  12
   3  -2  18 21274.8 702.823  12
  -3   2 -19 4502.43 340.764   2
  -3  -2 -19 4641.20 349.567   2
   3  -2  19 4572.39 248.375   6
   3  -2  19 4527.66 293.773  12
   3   2  19 4780.27 298.260  12
  -3   2 -20 2400.75 228.649   2
  -3  -2 -20 2662.20 240.402   2
   3  -2  20 2317.94 193.990  12
   3   2  20 2461.21 197.158  12
   3  -2  21 248.341 65.6493  12
   3   2  21 239.042 62.3535  12
  -3   2 -21 293.132 81.4292   2
  -3  -2 -21 448.688 103.070   2
   3   2  22 141.291 46.3675  12
   3  -2  22 148.877 46.5614  12
  -3   2 -22 102.388 60.0211   2
  -3  -2 -22 256.923 73.1223   2
   3  -2  22 124.198 61.0402   9
   3   3 -23 1301.40 130.625   2
   3  -3 -23 1315.65 134.098   2
   3   3 -22 2654.27 211.109   2
   3  -3 -22 2782.08 218.810   2
   3  -3 -21 2489.57 232.866   2
   3   3 -21 2142.65 215.768   2
   3   3 -20 25822.8 837.439   2
  -3  -3  20 25735.8 598.356  13
   3   3 -19 2529.51 265.513   2
   3  -3 -19 2196.55 250.182   2
  -3  -3  19 2576.36 177.816  13
   3   3 -18 49.2363 69.2393   2
   3  -3 -18 79.3695 80.0183   2
  -3  -3  18 36.4156 48.1516  13
   3  -3 -17 3865.46 336.042   8
   3   3 -17 4123.21 347.349   8
  -3  -3  17 4874.23 261.234  13
   3  -3 -17 4426.63 358.524   2
   3   3 -17 4643.66 365.443   2
   3  -3 -16 12828.5 616.000   8
   3   3 -16 12829.7 620.529   8
  -3  -3  16 14691.0 477.602  13
   3   3 -16 13636.5 629.283   2
   3  -3 -16 13814.8 640.403   2
   3   3 -15 35909.7 1071.76   8
  -3  -3  15 38721.4 867.156  13
   3   3 -15 38051.7 1100.99   2
   3  -3 -15 37068.0 1103.41   2
   3  -3 -14 22773.3 811.704   8
   3   3 -14 21992.4 790.084   8
  -3  -3  14 24537.2 650.309  13
   3   3 -14 24565.2 835.814   2
   3  -3 -14 23148.6 823.835   2
   3  -3 -13 15331.4 623.745   8
   3   3 -13 15441.8 620.064   8
   3   3 -13 16424.1 645.374   2
   3  -3 -13 15746.7 645.600   2
  -3  -3  13 16131.0 506.154  13
  -3  -3  12 17638.0 527.858  13
  -3  -3  12 17637.9 550.120  16
   3  -3 -12 16697.1 628.256   8
   3   3 -12 16441.7 621.836   8
   3  -3 -12 18014.0 632.535   5
   3   3 -12 17415.1 645.185   2
   3  -3 -12 17819.9 657.158   2
  -3  -3  11 4890.76 256.533  13
  -3  -3  11 4830.75 270.136  16
   3   3 -11 4409.50 291.654   8
   3  -3 -11 4459.62 293.849   8
   3  -3 -10 12687.4 495.001   8
   3   3 -10 13322.2 502.408   8
   3  -3  -9 1575.43 156.289   8
   3   3  -9 1459.14 150.949   8
   3   3  -8 3083.44 206.862   8
   3  -3  -8 2781.14 196.609   8
   3   3  -7 688.290 98.5132   8
   3  -3  -7 874.318 107.485   8
  -3  -3   6 237.068 49.4080  14
   3  -3  -6 389.611 73.6261   8
   3   3  -6 415.376 74.4611   8
   3  -3  -5 19297.6 494.636   8
   3   3  -5 19799.8 495.938   8
   3  -3  -4 119414. 1839.44   8
   3   3  -4 123309. 1851.97   8
   3  -3  -3 536.645 67.1852   8
   3   3  -3 431.971 62.2850   8
   3   3  -2 13190.7 332.152   8
   3  -3  -2 12432.5 325.802   8
   3   3  -1 29155.9 569.431  10
   3  -3  -1 27365.4 564.445  10
   3  -3  -1 28810.9 574.174   8
   3   3  -1 29302.1 571.083   8
   3   3   0 2976.37 144.688  10
   3  -3   0 2755.95 138.266  10
   3  -3   0 2921.97 151.414   8
   3   3   0 3056.21 149.838   8
   3   3   1 7202.15 236.676  10
   3  -3   1 6803.12 234.594  10
   3   3   2 182.659 45.4951  10
   3  -3   2 155.553 41.1159  10
   3   3   3 4396.65 197.288  10
   3  -3   3 4455.74 199.260  10
   3   3   4 67908.2 1169.41  10
   3  -3   4 69143.2 1175.13  10
   3   3   5 46069.9 893.379  10
   3  -3   5 45150.1 886.626  10
   3   3   6 2078.82 154.389  10
   3  -3   6 2377.18 163.022  10
  -3  -3  -6 2215.69 181.251   1
  -3   3  -6 2019.97 170.883   1
   3   3   7 7926.63 324.757  10
  -3  -3  -7 7587.01 360.979   1
  -3   3  -7 7628.69 357.629   1
  -3  -3  -8 19835.7 644.466   1
  -3   3  -8 20193.4 636.443   1
   3   3   8 19337.7 563.834  10
   3  -3   8 19508.2 564.211  10
   3  -3   8 18331.6 513.485  13
   3  -3   8 18069.1 492.707  16
   3  -3   9 2936.95 185.280  16
  -3  -3  -9 3030.22 246.270   1
  -3   3  -9 3010.93 243.133   1
   3   3   9 3309.49 225.861  10
   3  -3   9 2862.24 210.489  10
   3   3   9 2985.64 211.698  12
   3  -3   9 3227.61 243.952   6
  -3   3 -10 37095.6 986.700   1
  -3  -3 -10 35575.5 985.813   1
   3  -3  10 34596.9 798.430  16
   3   3  10 37261.0 905.330  10
   3  -3  10 37859.8 917.391  10
   3  -3  10 38240.4 967.094   6
   3  -3  10 36441.4 999.690   4
   3   3  10 35609.5 980.022   4
   3   3  11 5594.09 323.052  10
   3  -3  11 5527.67 322.617  10
  -3   3 -11 5445.79 353.082   1
  -3  -3 -11 5522.45 360.282   1
   3  -3  11 6145.89 286.688  16
   3  -3  11 5730.43 370.220   4
   3   3  11 5844.23 368.033   4
   3  -3  11 6068.25 355.394   6
   3  -3  11 5493.90 293.654  13
   3  -3  12 41538.2 954.533  13
  -3   3 -12 39548.3 1093.35   1
  -3  -3 -12 36925.7 1078.36   1
   3  -3  12 39764.2 1103.06   4
   3   3  12 37905.8 1068.09   4
   3  -3  12 41348.7 1053.67   6
   3   3  12 39094.1 1003.85  10
   3  -3  12 40583.5 1015.06  10
   3   3  13 228.982 79.0819  10
   3  -3  13 213.545 73.2722  10
  -3  -3 -13 351.413 124.791  14
  -3   3 -13 682.828 139.948   1
  -3  -3 -13 338.228 108.031   1
   3   3  13 49.2253 68.1157  12
   3  -3  13 61.7349 75.2330  13
   3  -3  13 472.152 121.635   6
   3   3  14 82986.1 1696.30  10
   3  -3  14 80726.6 1674.66  10
   3  -3  14 87829.0 1647.31  13
  -3   3 -14 82143.5 1816.58   1
  -3  -3 -14 77080.2 1805.24   1
   3  -3  14 83352.3 1683.92  12
   3   3  14 83684.2 1677.22  12
   3  -3  14 86149.0 1713.03   6
   3   3  15 3888.69 296.695  10
   3  -3  15 4120.40 301.416  10
   3  -3  15 4751.22 304.571  13
  -3  -3 -15 5190.36 470.957  15
  -3   3 -15 4295.08 355.298   2
  -3  -3 -15 4156.22 355.889   2
  -3   3 -15 3839.45 335.801   1
  -3  -3 -15 4053.44 350.641   1
   3  -3  15 3955.62 294.171  12
   3   3  15 4691.94 314.781  12
   3  -3  15 4337.83 304.492   6
  -3  -3 -16 22547.8 860.861   2
  -3   3 -16 22961.7 854.688   2
   3   3  16 22458.9 727.256  12
   3  -3  16 23495.0 746.429  12
   3  -3  16 23294.7 733.839   6
  -3   3 -17 327.471 117.686   2
  -3  -3 -17 441.788 132.635   2
   3  -3  17 192.865 85.9046   6
   3   3  17 362.014 104.011  12
   3  -3  17 270.697 91.0364  12
   3  -3  18 20550.5 627.566   6
  -3   3 -18 18586.5 719.869   2
  -3  -3 -18 19298.9 744.317   2
   3  -3  18 19261.5 632.084  12
   3   3  18 19571.2 631.556  12
  -3   3 -19 232.536 91.0474   2
  -3  -3 -19 296.329 98.4079   2
   3  -3  19 133.844 61.9737   6
   3   3  19 125.871 59.2549  12
   3  -3  19 151.661 64.1027  12
   3  -3  20 8433.58 343.516  12
   3   3  20 8338.97 336.438  12
   3  -3  20 9170.46 409.598   9
  -3   3 -20 8115.86 380.640   2
  -3  -3 -20 8028.92 386.942   2
   3  -3  20 7767.90 295.352   6
   3   3  21 3208.21 175.659  12
   3  -3  21 3289.64 182.303  12
   3  -3  21 2699.89 166.439   7
  -3  -3 -21 2948.08 201.216   2
  -3   3 -21 3271.86 203.823   2
   3  -3  21 3569.07 219.247   9
   3  -3  22 48007.0 879.070   9
   3  -4 -22-3.84336 15.1856   2
   3  -4 -21 8613.79 383.872   2
   3   4 -21 9125.13 382.433   2
   3   4 -20 16628.4 595.860   2
   3  -4 -20 16451.6 606.393   2
   3  -4 -19 32080.1 958.415   2
   3   4 -19 33092.8 954.828   2
  -3  -4  18 2467.88 187.220  13
   3   4 -18 2326.13 245.776   2
   3  -4 -18 1971.23 230.662   2
   3  -4 -17 41176.5 1193.98   2
   3   4 -17 43426.3 1194.73   2
   3  -4 -16 6896.36 440.506   8
  -3  -4  16 9104.44 378.834  13
   3   4 -16 8351.66 474.731   2
   3  -4 -16 7449.03 461.040   2
   3  -4 -15 4531.96 352.034   8
   3   4 -15 4965.08 363.902   8
   3   4 -15 4932.34 365.796   2
   3  -4 -15 5016.93 374.825   2
  -3  -4  14 4177.48 261.308  13
  -3  -4  14 4288.96 269.669  16
   3   4 -14 3609.90 308.559   8
   3  -4 -14 3982.11 321.773   8
   3  -4 -14 4613.02 313.662   5
   3   4 -14 3769.50 316.668   2
   3  -4 -14 3576.82 314.230   2
  -3  -4  13 166625. 2544.91  13
  -3  -4  13 160395. 2588.60  16
   3  -4 -13 143497. 2703.63   8
   3   4 -13 144507. 2711.73   8
   3  -4 -13 163691. 2746.79   5
   3  -4 -13 147361. 2739.74   2
  -3  -4  12 16967.7 542.248  13
  -3  -4  12 16574.2 573.154  16
   3  -4 -12 15362.1 602.905   8
   3   4 -12 16436.6 626.645   8
   3  -4 -12 16150.8 654.458   5
   3  -4 -12 15937.7 629.139   2
  -3  -4  11 123886. 2027.21  13
  -3  -4  11 120385. 2097.65  16
   3   4 -11 120777. 2157.50   8
   3  -4 -11 115950. 2124.43   8
   3  -4 -11 119369. 2168.69   2
   3  -4 -10 20286.6 636.300   8
   3   4 -10 20990.6 654.579   8
   3  -4 -10 18716.7 738.654   5
  -3  -4  10 22654.1 618.414  13
  -3  -4  10 20580.3 647.010  16
  -3  -4   9 3004.87 207.047  13
  -3  -4   9 2858.90 227.715  16
   3   4  -9 3362.20 228.202   8
   3  -4  -9 3103.69 214.463   8
   3  -4  -9 3557.75 227.420   7
  -3  -4   8 118156. 1965.60  13
  -3  -4   8 114428. 2044.23  16
   3  -4  -8 119687. 1958.27   8
   3   4  -8 120611. 1964.66   8
   3  -4  -7 105762. 1736.07   8
   3   4  -7 104418. 1730.73   8
   3  -4  -6 4936.62 226.738   8
   3   4  -6 4921.11 225.074   8
  -3  -4   5 82319.8 1504.94  14
   3   4  -5 85846.0 1394.37   8
   3  -4  -4 20420.1 463.229   8
   3   4  -4 18855.4 443.973   8
   3  -4  -3 23151.4 498.233   8
   3   4  -3 21947.0 483.473   8
   3   4  -2 111318. 1684.35   8
   3  -4  -2 112165. 1696.84   8
   3   4  -1 34029.6 642.457   8
   3  -4  -1 34070.3 653.013   8
  -3  -4   0 173.489 57.0064  15
   3   4   0 269.629 46.5325  10
   3  -4   1 15459.3 380.314  10
   3   4   1 16027.7 387.753  10
   3   4   2 19045.4 446.642  10
   3  -4   2 18020.6 434.704  10
   3   4   3 110281. 1696.13  10
   3  -4   3 106212. 1680.72  10
  -3  -4  -4 110570. 1848.49   1
  -3   4  -4 109060. 1833.42   1
   3   4   4 113458. 1770.82  10
   3  -4   4 115042. 1774.51  10
  -3  -4  -5 6002.29 295.485   1
  -3   4  -5 6367.17 298.911   1
   3   4   5 6047.67 259.943  10
   3  -4   5 6301.99 264.031  10
   3  -4   6 3399.46 199.778  16
  -3  -4  -6 4152.49 257.047   1
  -3   4  -6 3912.54 248.317   1
   3  -4   6 3577.99 200.357  13
   3   4   6 3929.89 213.427  10
   3  -4   6 4053.37 215.421  10
   3  -4   7 3680.29 288.665   9
  -3  -4  -7 3958.63 262.024   1
  -3   4  -7 3838.04 257.849   1
   3  -4   7 3679.93 209.555  13
   3  -4   7 3451.36 204.873  16
   3  -4   7 3692.40 218.401  10
   3   4   8 289.100 72.4004  10
   3  -4   8 350.198 77.8016  10
   3  -4   8 571.292 87.4880  16
  -3   4  -8 504.796 107.420   1
  -3  -4  -8 348.789 93.8114   1
   3  -4   8 309.114 73.8504  12
   3  -4   8 265.201 67.7840  13
   3  -4   8 377.154 96.7576   6
   3   4   9 15716.5 523.933  10
   3  -4   9 15251.9 518.181  10
   3  -4   9 14707.9 469.175  16
  -3   4  -9 15330.7 576.225   1
  -3  -4  -9 14340.2 565.158   1
   3  -4   9 14931.0 482.623  13
   3  -4   9 14596.6 503.563  12
   3  -4   9 15718.5 584.386   6
   3  -4   9 13947.3 553.508   4
   3   4  10 19205.8 615.365  10
   3  -4  10 20221.3 631.266  10
   3  -4  10 19370.8 559.653  16
  -3   4 -10 19458.6 686.125   1
  -3  -4 -10 17639.7 669.009   1
   3  -4  10 19349.2 580.418  13
   3  -4  10 19357.2 610.128  12
   3  -4  10 17556.3 656.398   4
   3  -4  10 19770.9 682.633   6
   3   4  11 1784.72 182.929  10
   3  -4  11 1821.50 186.097  10
   3  -4  11 1643.28 157.983  16
  -3   4 -11 1673.94 209.267   1
  -3  -4 -11 1878.01 222.071   1
   3   4  11 1878.22 186.358  12
   3  -4  11 1539.96 172.046  12
   3  -4  11 1297.67 178.413   4
   3  -4  11 1469.76 186.705   6
  -3  -4 -11 1925.11 271.867  14
   3  -4  12 515.165 100.915  16
  -3  -4 -12 588.775 183.976  15
  -3  -4 -12 757.992 186.001  14
   3  -4  12 519.742 111.773  12
   3   4  12 425.582 102.546  12
  -3   4 -12 624.602 141.729   1
  -3  -4 -12 545.539 140.077   1
   3   4  12 547.477 116.593  10
   3  -4  12 430.627 107.036  10
   3  -4  12 575.172 132.840   6
  -3  -4 -13 23961.7 924.707  14
  -3  -4 -13 26578.1 1110.75  15
   3  -4  13 23237.5 728.573  12
   3   4  13 23549.8 731.726  12
  -3   4 -13 23505.5 855.142   2
  -3  -4 -13 21258.9 811.592   1
   3  -4  13 24707.6 800.800   6
   3   4  13 22875.0 745.087  10
   3  -4  13 23007.0 738.285  10
   3  -4  14 48836.2 1192.80  10
   3  -4  14 55248.8 1201.42  13
   3  -4  14 53298.5 1265.17   6
  -3  -4 -14 61490.7 1759.38  15
   3  -4  14 50362.7 1181.16  12
   3   4  14 51177.9 1188.84  12
  -3  -4 -14 49476.9 1358.68   2
  -3   4 -14 54792.2 1400.51   2
  -3  -4 -14 45724.8 1305.34   1
   3   4  15 4658.13 302.495  12
   3  -4  15 4274.97 289.563  12
   3  -4  15 4620.49 323.722   6
  -3   4 -15 4455.37 365.568   2
  -3  -4 -15 4550.73 370.403   2
   3  -4  15 5005.16 313.397  13
   3  -4  16 36065.9 959.574   6
   3   4  16 33799.0 885.963  12
   3  -4  16 32717.4 881.155  12
   3  -4  16 37977.3 1141.07   9
  -3   4 -16 35055.5 1067.27   2
  -3  -4 -16 34486.6 1072.05   2
   3  -4  17 672.196 164.074   9
   3  -4  17 465.373 96.6858  12
   3   4  17 632.372 109.941  12
  -3   4 -17 581.849 140.065   2
  -3  -4 -17 548.656 140.083   2
   3  -4  17 449.476 107.894   6
   3  -4  18 919.425 136.266   6
   3   4  18 835.752 113.840  12
   3  -4  18 866.524 117.629  12
   3  -4  18 1002.38 171.137   9
  -3  -4 -18 925.212 157.677   2
  -3   4 -18 844.191 149.504   2
   3  -4  19 6921.57 310.703   6
   3  -4  19 5239.05 257.054  12
   3   4  19 5676.79 257.370  12
   3  -4  19 7048.80 372.273   9
  -3  -4 -19 5289.99 308.398   2
  -3   4 -19 5887.10 318.367   2
   3  -4  20 4854.51 238.117   7
   3  -4  20 5448.43 227.728   6
  -3  -4 -20-4.24792 19.3805   2
   3  -4  20 5975.95 294.705   9
   3  -4  20-3.11667 13.3010  12
   3  -4  21 1625.10 134.547   9
   3  -4  21 1259.75 103.377   7
  -3  -5  23 3116.77 147.810   6
  -3  -5  21 31216.9 625.214  13
  -3  -5  20 1691.26 132.588  13
  -3  -5  19 94.6491 59.7537  13
  -3  -5  18 35985.7 819.688  13
  -3  -5  17 5442.14 288.718  13
  -3  -5  16 748.940 118.701  13
   3  -5 -15 49233.6 1144.85   5
  -3  -5  15 47939.3 1066.83  13
  -3  -5  15 47085.5 1063.91  16
  -3  -5  14 188.707 84.1326  13
  -3  -5  14 268.783 90.4632  16
   3  -5 -13 19463.1 743.300   5
  -3  -5  13 21754.9 703.363  16
  -3  -5  13 21105.9 647.650  13
   3  -5 -12 7614.78 480.061   5
  -3  -5  12 7730.35 408.316  16
  -3  -5  12 7877.39 374.835  13
   3  -5 -11 6863.41 464.175   5
  -3  -5  11 7261.17 397.716  16
  -3  -5  11 7497.52 360.011  13
   3  -5 -10 1883.11 267.560   5
  -3  -5  10 2413.74 202.439  13
  -3  -5  10 2581.33 238.352  16
   3  -5  -9 46635.6 1368.59   5
  -3  -5   9 50577.5 1207.77  16
   3  -5  -8 16666.7 750.389   5
  -3  -5   8 18231.3 645.938  16
   3  -5  -7 3658.75 352.097   5
   3  -5  -7 4675.06 257.075   7
  -3  -5   7 3813.75 241.659  13
  -3  -5   7 3829.28 278.946  16
  -3  -5   6 339.859 93.7647  16
  -3  -5   6 312.657 79.4040  13
   3  -5  -6 263.014 137.925   5
  -3  -5   5 40916.7 971.943  14
  -3  -5   5 43451.1 1063.51  16
  -3  -5   4 6418.33 345.240  14
  -3  -5   4 7600.19 331.882  13
  -3  -5   3 111807. 2058.90  14
  -3  -5   3 112171. 2018.23  16
  -3  -5   2 48832.3 1195.62  14
  -3  -5   1 6411.92 397.764  14
  -3  -5   0 3250.33 295.822  14
  -3  -5  -1 454.132 94.4555  15
  -3  -5  -2 47498.1 1142.21  15
   3  -5   2 45767.3 932.314  16
  -3  -5  -3 78959.4 1729.20  15
   3  -5   3 75587.2 1371.90  16
  -3  -5  -4 8291.42 518.920  15
   3  -5   4 7335.62 315.817  16
   3  -5   5 3092.75 274.425   9
  -3  -5  -5 3221.55 356.198  15
   3  -5   5 3123.44 235.909   6
   3  -5   5 2752.24 177.888  13
   3  -5   6 1234.83 186.431   9
   3  -5   6 1316.21 139.112  16
  -3  -5  -6 1341.71 257.256  15
   3  -5   6 1484.86 170.400   6
   3  -5   6 1074.71 117.908  13
   3  -5   7 2156.60 251.424   9
   3  -5   7 2212.72 177.493  16
  -3  -5  -7 2258.46 299.088  14
  -3  -5  -7 2869.33 370.167  15
   3  -5   7 2075.58 209.217   6
   3  -5   7 2221.25 172.224  13
   3  -5   8 32545.7 1052.89   9
   3  -5   8 31980.4 790.208  16
  -3  -5  -8 38469.6 1265.71  14
  -3  -5  -8 37350.2 1372.68  15
   3  -5   8 34954.6 954.863   6
   3  -5   8 33073.5 793.152  13
  -3  -5  -9 44254.3 1391.68  14
  -3  -5  -9 44821.8 1519.68  15
   3  -5   9 38355.5 898.927  16
   3  -5   9 37913.2 1198.10   9
   3  -5   9 38278.9 896.743  13
  -3  -5 -10 3703.68 393.144  14
  -3  -5 -10 3366.72 409.514  15
   3  -5  10 2777.55 209.275  16
   3  -5  10 2809.20 324.174   9
   3  -5  10 2854.68 216.313  13
  -3  -5 -11 1199.78 235.704  14
  -3  -5 -11 632.048 200.822  15
   3  -5  11 652.671 114.211  16
   3  -5  11 761.878 202.546   9
   3  -5  11 721.961 126.141  13
   3  -5  12 18602.2 884.123   9
   3  -5  12 19618.2 601.406  16
  -3  -5 -12 20388.0 894.581  14
  -3  -5 -12 21352.4 1026.21  15
   3  -5  12 17262.8 691.632   6
   3  -5  12 19036.1 623.995  13
   3  -5  13 36959.6 888.465  16
  -3  -5 -13 37674.2 1392.25  15
  -3  -5 -13 33965.0 1172.51  14
   3  -5  13 35273.5 1022.14   6
   3  -5  13 38213.6 1302.98   9
   3  -5  13 35332.1 916.976  13
   3  -5  14 62858.6 1472.09   6
   3  -5  14 72567.1 1848.74   9
   3  -5  15 12562.2 550.341   6
   3  -5  15 13921.1 710.465   9
   3  -5  16 9830.13 459.448   6
   3  -5  16 10481.7 575.079   9
   3  -5  17 2575.50 223.498   6
   3  -5  17 2769.42 274.894   9
   3  -5  18 990.086 146.864   7
   3  -5  18 1089.06 140.248   6
   3  -5  18 1248.11 178.802   9
   3  -5  19 110.880 72.6629   7
   3  -5  19 168.816 66.3834   6
   3  -5  19 200.334 88.8832   9
   3  -5  20 46770.5 889.491   7
   3  -5  20 47343.5 908.129   9
  -3  -6  21 7803.37 297.438   6
  -3  -6  21 6275.55 212.762  13
  -3  -6  20 812.150 127.595   6
  -3  -6  20 743.265 87.8865  13
  -3  -6  19 13933.7 412.258  13
  -3  -6  18 186.783 71.8571  13
  -3  -6  17 2808.10 203.528  13
  -3  -6  16 4438.39 262.271  13
  -3  -6  16 4309.98 249.568  16
  -3  -6  15 10910.9 436.109  13
  -3  -6  15 11112.3 445.349  16
   3  -6 -15 11758.4 499.474   5
  -3  -6  14 3755.86 260.134  13
  -3  -6  14 4023.34 281.506  16
   3  -6 -14 3711.49 311.971   5
  -3  -6  13 3399.13 248.815  13
  -3  -6  13 3265.07 270.394  16
   3  -6 -13 3142.49 313.262   5
  -3  -6  12 5617.75 364.543  16
   3  -6 -12 5171.27 416.279   5
  -3  -6  11 73431.9 1579.27  16
   3  -6 -11 68854.8 1740.82   5
  -3  -6  10 3605.25 257.605  13
   3  -6 -10 3366.64 367.304   5
  -3  -6  10 3923.96 310.810  16
  -3  -6   9 17394.9 582.723  13
   3  -6  -9 17837.9 597.106   7
  -3  -6   9 16416.9 659.438  16
  -3  -6   8 374.354 116.312  16
  -3  -6   8 398.577 90.4674  13
   3  -6  -8 364.793 96.5517   7
   3  -6  -8 344.010 180.407   5
  -3  -6   7 331.662 111.975  16
   3  -6  -7 245.946 81.8591   7
   3  -6  -7 404.430 180.093   5
  -3  -6   7 382.232 94.9431  13
  -3  -6   6 1184.77 174.737  16
   3  -6  -6 1445.93 155.208   7
  -3  -6   6 1020.92 132.481  13
   3  -6  -5 22903.4 633.325   7
   3  -6  -5 21823.2 673.030   9
   3  -6  -4 420.518 94.8705   9
  -3  -6   4 189.348 66.7168  13
  -3  -6   4 208.753 85.5744  14
   3  -6  -4 147.512 134.548   5
   3  -6  -4 295.194 79.7694   7
  -3  -6   3 2453.25 242.366  16
   3  -6  -3 2464.70 211.288   9
   3  -6  -3 2307.29 292.713   5
  -3  -6   3 1902.52 217.436  14
   3  -6  -3 2254.86 185.248   7
  -3  -6   3 2407.61 194.839  13
   3  -6  -2 6916.97 270.111  16
  -3  -6   2 6495.25 389.821  16
   3  -6  -2 6948.00 362.403   9
   3  -6  -2 7679.67 476.746   5
  -3  -6   2 5462.44 388.336  14
   3  -6  -2 8070.95 356.992   7
  -3  -6   2 6615.97 327.776  13
   3  -6  -1 11710.2 482.917   9
   3  -6  -1 11047.5 558.588   5
  -3  -6   1 9264.46 531.544  14
  -3  -6   1 10151.1 417.602  13
  -3  -6   1 10268.2 497.952  16
   3  -6  -1 10681.8 360.788  16
   3  -6  -1 11427.6 443.820   7
   3  -6   0 10318.3 463.789   9
   3  -6   0 10105.9 518.536   5
  -3  -6   0 8788.75 539.691  14
  -3  -6   0 9472.94 401.625  13
   3  -6   0 10453.8 434.051   7
  -3  -6   0 8733.97 456.151  16
   3  -6   0 9080.86 343.515  16
  -3  -6  -1 44022.2 1375.41  14
   3  -6   1 52005.0 1137.97   7
   3  -6   1 50227.1 1192.52   9
  -3  -6  -1 44486.4 1154.98  16
   3  -6   1 47686.8 985.713  16
  -3  -6  -2 3311.32 364.650  14
   3  -6   2 3421.67 281.261   9
  -3  -6  -2 3019.90 259.596  16
   3  -6   2 3362.03 217.146  16
  -3  -6  -3 15030.1 805.240  14
  -3  -6  -3 14540.2 656.386  15
   3  -6   3 16774.2 610.831   7
  -3  -6  -3 15409.6 574.272  16
   3  -6   3 15082.5 497.582  16
   3  -6   3 16539.5 653.872   9
   3  -6   4 149925. 2625.03   9
   3  -6   4 131863. 2151.90  13
  -3  -6  -4 129642. 2943.60  14
  -3  -6  -4 138350. 2800.93  15
   3  -6   4 146871. 2455.22   6
   3  -6   4 147408. 2507.55   7
   3  -6   4 136321. 2270.85  16
   3  -6   5 17352.7 715.645   9
   3  -6   5 16322.3 489.781  13
  -3  -6  -5 19276.9 938.046  14
  -3  -6  -5 18456.7 900.812  15
   3  -6   5 18186.0 674.762   7
   3  -6   5 17642.7 635.717   6
   3  -6   5 16916.8 542.800  16
  -3  -6  -6 80512.7 2199.69  15
   3  -6   6 76090.4 1622.02   7
   3  -6   6 76482.9 1588.73   6
   3  -6   6 69472.4 1332.05  13
   3  -6   6 71320.5 1707.72   9
   3  -6   7 30565.6 1063.35   9
   3  -6   7 30115.2 758.446  13
  -3  -6  -7 35929.7 1456.51  15
   3  -6   7 33637.2 966.800   6
   3  -6   7 34083.8 991.465   7
   3  -6   7 30917.8 795.764  16
   3  -6   8 1639.88 263.923   9
   3  -6   8 1776.35 167.212  13
  -3  -6  -8 1919.51 307.006  14
  -3  -6  -8 1215.01 296.572  15
   3  -6   8 1904.21 230.361   7
   3  -6   8 1802.08 221.648   6
   3  -6   8 1501.42 162.023  16
   3  -6   9 4009.21 405.938   9
   3  -6   9 3543.59 240.579  13
  -3  -6  -9 4140.82 431.437  14
  -3  -6  -9 3841.82 493.715  15
   3  -6   9 3903.01 323.123   6
   3  -6   9 3453.44 244.233  16
   3  -6  10 75752.6 2044.20   9
   3  -6  10 75897.4 1486.75  13
  -3  -6 -10 83673.1 2104.09  14
  -3  -6 -10 86502.3 2398.84  15
   3  -6  10 76442.7 1718.37   6
   3  -6  10 75839.9 1490.07  16
   3  -6  11 62629.8 1889.48   9
   3  -6  11 63962.6 1335.02  13
  -3  -6 -11 72672.6 1909.93  14
  -3  -6 -11 71336.5 2100.53  15
   3  -6  11 62996.7 1530.15   6
   3  -6  11 68466.2 1356.66  16
   3  -6  12 115519. 2737.07   9
   3  -6  12 110978. 2007.32  13
   3  -6  12 109090. 2215.81   6
   3  -6  12 116492. 2004.73  16
   3  -6  13 21821.1 645.331  16
   3  -6  13 19946.5 643.661  13
   3  -6  14 15839.3 558.239  13
   3  -6  14 19000.2 895.474   9
   3  -6  15 1013.52 214.201   9
   3  -6  16 19807.8 668.412   7
   3  -6  16 20091.3 652.669   6
   3  -6  16 21737.2 808.084   9
   3  -6  17 5677.33 316.859   7
   3  -6  17 5715.50 305.972   6
   3  -6  18 31749.7 762.970   7
   3  -6  18 32736.5 797.211   9
   3  -6  19-3.41181 47.9782   7
   3  -6  19 42.9474 40.2010   9
  -3  -7  20 289.051 55.1250   6
  -3  -7  20 419.961 57.8516  13
  -3  -7  19 1830.97 154.955   6
  -3  -7  19 1913.32 129.480  13
  -3  -7  18 27434.9 749.438   6
  -3  -7  18 24739.3 591.028  13
  -3  -7  17 40657.7 856.699  13
  -3  -7  17 38285.2 766.402  16
  -3  -7  16 569.958 107.387  13
  -3  -7  16 473.323 88.3324  16
   3  -7 -15 19590.7 640.738   5
  -3  -7  15 17252.3 558.915  16
   3  -7 -14 1102.16 194.026   5
  -3  -7  14 884.968 138.337  16
   3  -7 -13 5255.34 392.313   5
  -3  -7  13 4876.35 322.103  16
  -3  -7  12 8230.93 389.513  13
   3  -7 -12 7755.60 509.755   5
  -3  -7  12 8331.36 448.932  16
  -3  -7  11 52191.9 1158.86  13
  -3  -7  11 52097.0 1290.64  16
  -3  -7  10 9152.61 421.716  13
  -3  -7  10 9670.94 504.838  16
   3  -7 -10 8618.56 579.755   5
  -3  -7   9 98941.8 1818.80  13
  -3  -7   9 93645.1 1987.59  16
   3  -7  -9 99701.2 1818.57   7
  -3  -7   8 10081.4 440.976  13
  -3  -7   8 8846.35 496.778  16
   3  -7  -8 10131.3 427.822   7
   3  -7  -8 9897.48 638.237   5
  -3  -7   7 31653.5 858.520  13
   3  -7  -7 35039.3 858.459   7
   3  -7  -7 31323.6 1173.25   5
  -3  -7   7 32282.7 1007.44  16
   3  -7  -6 29.0475 58.5253   7
  -3  -7   6 87.5272 68.4004  13
  -3  -7   5 19258.7 762.300  16
  -3  -7   5 20634.8 648.505  13
   3  -7  -5 20025.3 903.475   5
   3  -7  -4 202.003 82.1714   7
  -3  -7   4 721.922 123.584  13
   3  -7  -3 78100.6 1922.72   5
   3  -7  -3 90073.2 1714.75   9
  -3  -7   3 77527.4 1770.40  16
  -3  -7   3 73489.0 1770.65  14
   3  -7  -3 88343.7 1597.10   7
  -3  -7   3 77349.6 1538.22  13
   3  -7  -2 88509.7 2020.60   5
   3  -7  -2 94772.5 1802.26   9
  -3  -7   2 82392.9 1858.89  16
   3  -7  -2 89457.0 1492.39  16
  -3  -7   2 77142.8 1913.85  14
   3  -7  -2 93904.5 1705.19   7
  -3  -7   2 83148.2 1621.90  13
   3  -7  -1 67522.3 1636.45   5
   3  -7  -1 71058.4 1494.03   9
   3  -7  -1 64919.5 1202.84  16
  -3  -7   1 58735.8 1486.57  16
  -3  -7   1 55758.4 1586.56  14
   3  -7  -1 69583.9 1400.25   7
  -3  -7   1 61691.1 1308.08  13
   3  -7   0 9793.53 545.479   5
   3  -7   0 10095.9 494.938   9
  -3  -7   0 9025.88 490.283  16
   3  -7   0 9291.81 363.599  16
  -3  -7   0 8483.97 571.848  14
   3  -7   0 9924.36 458.036   7
  -3  -7   0 8671.92 397.247  13
   3  -7   1 2503.77 254.024   9
  -3  -7  -1 2741.61 270.571  16
   3  -7   1 2259.17 183.579  16
  -3  -7  -1 2132.93 313.558  14
   3  -7   1 2651.69 248.346   7
   3  -7   2 972.823 176.007   9
  -3  -7  -2 901.837 155.822  16
   3  -7   2 930.124 127.201  16
  -3  -7  -2 907.574 229.736  14
   3  -7   2 986.268 180.729   5
   3  -7   2 1151.47 175.933   7
  -3  -7  -3 6203.74 554.323  14
   3  -7   3 8103.35 442.811   7
   3  -7   3 7168.44 448.796   9
   3  -7   3 6838.88 334.682  16
  -3  -7  -3 6799.08 380.174  16
  -3  -7  -4 12931.5 815.662  14
   3  -7   4 14777.2 618.581   7
   3  -7   4 13509.0 645.572   9
   3  -7   4 13224.7 486.744  16
  -3  -7  -5 25450.9 1166.57  14
   3  -7   5 26783.9 872.837   7
   3  -7   5 23980.7 908.821   9
   3  -7   5 24792.5 705.181  16
  -3  -7  -6 5302.95 526.592  14
  -3  -7  -6 5958.79 598.038  15
   3  -7   6 5610.19 377.145   6
   3  -7   6 5561.27 384.676   7
   3  -7   6 5559.81 283.178  13
   3  -7   6 5076.47 418.043   9
   3  -7   7 22010.7 787.195   6
   3  -7   7 21860.6 802.304   7
   3  -7   7 21030.1 612.890  13
   3  -7   7 19604.3 881.829   9
   3  -7   8 41344.9 946.790  13
  -3  -7  -8 42774.1 1488.50  14
   3  -7   8 42760.3 1196.04   7
   3  -7   8 41074.2 1150.40   6
   3  -7   8 40555.2 967.687  16
   3  -7   9 1414.31 268.362   9
   3  -7   9 1389.67 156.819  13
  -3  -7  -9 1511.35 374.021  15
  -3  -7  -9 1644.70 291.481  14
   3  -7   9 1817.07 235.366   6
   3  -7   9 1558.03 225.832   7
   3  -7   9 1621.16 170.598  16
   3  -7  10 1103.44 195.862   7
   3  -7  10 1260.91 199.970   6
   3  -7  10 1166.54 144.406  13
   3  -7  10 1159.14 262.738   9
   3  -7  10 1199.75 153.296  16
   3  -7  11 228.046 149.753   9
   3  -7  11 126.462 68.8199  13
   3  -7  11 321.778 94.4115  16
   3  -7  11 340.037 133.058   7
   3  -7  11 203.172 118.270   6
   3  -7  12 2317.04 350.697   9
   3  -7  12 2187.06 257.101   7
   3  -7  12 2523.91 263.956   6
   3  -7  12 2411.83 202.392  13
   3  -7  12 2349.79 199.930  16
   3  -7  13 2890.40 362.457   9
   3  -7  13 2478.96 201.887  13
   3  -7  13 2549.75 264.425   7
   3  -7  13 2391.09 244.089   6
   3  -7  14 3309.14 269.161   6
   3  -7  14 3817.17 370.479   9
   3  -7  15 6659.12 352.778   6
   3  -7  15 7093.90 435.911   9
   3  -7  16 84.5722 69.6157   9
   3  -7  17 2640.89 178.692   9
  -3  -8  17 3210.89 141.289  16
  -3  -8  16 2548.48 155.944  16
  -3  -8  15 3566.07 214.628  13
  -3  -8  15 3306.23 204.551  16
  -3  -8  14 5810.66 290.273  13
   3  -8 -14 5873.73 347.750   5
  -3  -8  14 5780.76 306.923  16
  -3  -8  13 9278.45 387.490  13
   3  -8 -13 9709.75 491.920   5
  -3  -8  13 9851.01 435.687  16
  -3  -8  12 1029.66 137.889  13
  -3  -8  12 894.347 152.852  16
   3  -8 -12 911.839 210.643   5
  -3  -8  11 218.663 108.587  16
  -3  -8  11 443.030 103.582  13
   3  -8 -11 188.298 167.651   5
   3  -8 -10 9028.16 585.468   5
  -3  -8  10 9027.64 406.670  13
  -3  -8  10 8906.93 483.431  16
   3  -8  -9 851.146 242.178   5
  -3  -8   9 1186.68 194.720  16
  -3  -8   9 1169.54 153.669  13
   3  -8  -8 23794.6 1010.67   5
   3  -8  -8 23570.6 701.813   7
  -3  -8   8 25074.5 728.654  13
  -3  -8   8 23631.3 856.898  16
  -3  -8   7 2071.00 197.774  13
   3  -8  -7 1977.56 191.048   7
   3  -8  -6 15902.7 548.335   7
  -3  -8   6 14679.2 545.627  13
  -3  -8   6 15780.0 695.803  16
   3  -8  -5 2924.15 233.187   7
  -3  -8   5 2384.77 279.381  16
  -3  -8   5 2753.21 228.814  13
   3  -8  -5 2274.62 345.533   5
   3  -8  -4 1575.30 178.286   7
  -3  -8   4 1126.01 202.778  16
  -3  -8   4 1030.93 146.743  13
   3  -8  -4 1231.19 274.653   5
   3  -8  -3 8908.19 419.883   7
  -3  -8   3 7421.70 481.592  16
   3  -8  -3 7471.83 545.884   5
  -3  -8   3 7469.23 373.834  13
   3  -8  -2 10598.7 623.656   5
   3  -8  -2 9949.60 507.840   9
  -3  -8   2 9123.97 534.089  16
   3  -8  -2 10436.9 367.367  16
  -3  -8   2 9321.57 412.932  13
   3  -8  -2 10080.8 460.335   7
   3  -8  -1 28764.1 912.263   9
  -3  -8   1 24002.4 893.078  16
   3  -8  -1 29963.0 711.168  16
   3  -8  -1 29738.3 858.456   7
   3  -8  -1 30423.2 1046.09   5
  -3  -8   1 23034.4 1013.12  14
   3  -8   0 9830.50 515.968   9
   3  -8   0 10077.0 392.316  16
  -3  -8   0 9246.72 510.120  16
   3  -8   0 10849.2 501.857   7
   3  -8   0 11848.3 605.469   5
  -3  -8   0 8848.97 638.066  14
   3  -8   1 1750.39 227.997   9
   3  -8   1 1510.75 156.572  16
  -3  -8  -1 1118.12 177.168  16
   3  -8   1 1559.18 232.212   5
  -3  -8  -1 1622.78 298.570  14
   3  -8   2 11761.5 594.709   9
   3  -8   2 12098.2 458.685  16
  -3  -8  -2 11152.7 512.022  16
   3  -8   2 12961.5 573.168   7
  -3  -8  -2 10744.3 765.990  14
   3  -8   3 3519.12 303.142   7
  -3  -8  -3 3423.13 453.688  14
   3  -8   3 3762.20 338.835   9
   3  -8   3 3752.70 253.974  16
   3  -8   4 66.9082 89.9451   9
   3  -8   4 126.049 66.3866  16
  -3  -8  -4 20.6663 115.483  14
   3  -8   4 90.5285 94.6424   7
   3  -8   5 535.344 143.014   7
  -3  -8  -5 637.365 217.610  14
   3  -8   5 649.813 174.866   9
   3  -8   5 607.596 112.867  16
   3  -8   6 7119.16 439.374   7
  -3  -8  -6 6911.55 628.587  14
   3  -8   6 7377.49 362.410  16
   3  -8   6 5945.15 480.283   9
   3  -8   7 1143.98 190.391   7
   3  -8   7 913.305 212.647   9
   3  -8   8 4212.18 343.643   7
   3  -8   8 3496.12 393.945   9
   3  -8   9 2830.77 287.005   7
   3  -8   9 3367.23 239.494  16
   3  -8  10 14624.8 638.169   7
   3  -8  10 16067.5 527.026  16
   3  -8  11 115.475 110.080   7
   3  -8  11 228.662 89.1714  16
   3  -8  11 159.821 138.846   9
   3  -8  12 30334.3 1133.29   9
   3  -8  12 31322.4 927.654   7
   3  -8  13 2968.95 305.002   9
   3  -8  13 3456.66 274.018   7
   3  -8  14 6634.27 375.326   9
   3  -8  14 6277.74 340.162   7
   3  -8  15 7372.56 316.440   9
   3  -8  15 8928.87 363.008   7
   3  -8  16 1536.53 132.698   7
   3  -8  17 1806.05 114.475   7
  -3  -9  16 927.403 88.2772  13
  -3  -9  15 1710.03 129.784  13
  -3  -9  15 1501.71 117.001  16
  -3  -9  14 133.883 56.2944  13
  -3  -9  14 101.253 57.5930  16
  -3  -9  13 7708.69 338.740  16
   3  -9 -13 8301.52 392.657   5
  -3  -9  13 7498.07 310.230  13
  -3  -9  12 961.347 146.599  16
   3  -9 -12 977.404 180.454   5
  -3  -9  12 957.121 123.714  13
  -3  -9  11 19314.1 651.233  16
   3  -9 -11 20169.0 748.344   5
  -3  -9  11 19184.2 569.057  13
  -3  -9  10 3377.59 275.326  16
  -3  -9  10 3147.86 220.924  13
   3  -9 -10 2624.74 309.467   5
  -3  -9   9 5280.88 292.948  13
   3  -9  -9 4874.38 418.849   5
  -3  -9   8 4689.48 282.142  13
   3  -9  -7 9149.00 406.158   7
  -3  -9   7 10076.1 536.875  16
  -3  -9   7 9488.37 409.023  13
   3  -9  -6 114.832 74.8958   7
   3  -9  -6 27.2560 173.095   5
  -3  -9   6 93.6331 94.9411  16
  -3  -9   6 124.317 57.3113  13
   3  -9  -5 246.971 93.4455   7
  -3  -9   5 112.595 64.1508  13
  -3  -9   5 75.4134 98.3215  16
   3  -9  -5 319.140 208.773   5
   3  -9  -4 6026.93 336.811   7
   3  -9  -4 5918.59 496.214   5
  -3  -9   4 5815.31 314.725  13
  -3  -9   4 5905.89 432.810  16
   3  -9  -3 1122.93 246.301   5
   3  -9  -3 1034.92 155.785   7
  -3  -9   3 1096.29 204.131  16
   3  -9  -2 232.373 163.398   5
  -3  -9   2 124.456 101.786  16
   3  -9  -2 201.235 89.8266   7
   3  -9  -1 44817.0 1110.08   7
   3  -9  -1 49090.8 1316.30   5
  -3  -9   0 11257.6 537.018  16
   3  -9   0 12220.2 434.026  16
   3  -9   0 12722.3 541.861   7
   3  -9   0 13103.2 599.093   5
   3  -9   1 278.530 113.933   9
   3  -9   1 233.911 123.510   5
  -3  -9  -1 259.687 95.8493  16
   3  -9   1 430.397 95.1612  16
   3  -9   1 619.538 144.453   7
   3  -9   2 64975.4 1468.64   7
   3  -9   2 61256.6 1571.38   9
   3  -9   3 5039.32 352.279   7
   3  -9   3 6103.39 323.985  16
   3  -9   3 5038.93 394.257   9
   3  -9   4 1489.91 203.045   7
   3  -9   4 1735.22 178.663  16
   3  -9   4 1353.15 227.343   9
   3  -9   5 9673.55 492.522   7
   3  -9   5 8943.10 572.117   9
   3  -9   6 2648.87 260.807   7
   3  -9   6 3499.84 242.281  16
   3  -9   6 2608.54 324.739   9
   3  -9   7 4926.79 350.930   7
   3  -9   7 4380.62 439.192   9
   3  -9   8 19148.4 709.413   7
   3  -9   8 21956.4 616.377  16
   3  -9   9 6394.24 531.770   9
   3  -9   9 11186.6 518.196   7
   3  -9  10 19168.5 867.212   9
   3  -9  10 24233.9 771.581   7
   3  -9  11 25036.4 882.854   9
   3  -9  11 28382.3 815.060   7
   3  -9  12 25.6776 67.9022   9
   3  -9  12 61.9555 83.0148   7
   3  -9  13 1593.09 160.381   7
  -3  -9 -13 1005.26 119.194   5
   3  -9  14 23143.4 570.335   7
   3  -9  15 1641.73 108.783   7
  -3 -10  13 11939.2 349.091  16
  -3 -10  12 6832.37 288.341  16
  -3 -10  11 57294.7 872.915  16
   3 -10 -11 57509.2 965.256   5
  -3 -10  10 4.21721 19.2417  13
   3 -10 -10 1607.60 206.849   5
  -3 -10   9 4.51831 17.8538  13
   3 -10  -9 9593.24 469.353   5
  -3 -10   8 15016.7 569.119  16
  -3 -10   8 9.26739 16.7154  13
  -3 -10   7 13619.6 594.561  16
   3 -10  -7 13167.9 633.241   5
  -3 -10   6 13329.5 608.243  16
   3 -10  -6 12079.9 622.354   5
  -3 -10   5 40110.6 1111.79  16
   3 -10  -5 39264.7 1149.75   5
  -3 -10   4 7719.87 455.104  16
   3 -10  -4 7789.20 478.683   5
   3 -10  -3 722.574 121.877   7
  -3 -10   3 1024.36 179.200  16
   3 -10  -3 869.534 203.009   5
   3 -10  -2 1343.29 160.218   7
   3 -10  -2 1537.53 223.741   5
  -3 -10   2 1474.01 197.050  16
  -3 -10   1 14636.6 558.522  16
   3 -10  -1 13522.1 512.338   7
   3 -10   0 9361.99 401.074   5
   3 -10   0 7061.02 356.285   7
   3 -10   1 45.4412 35.5304   5
   3 -10   1 51359.7 953.251   7
   3 -10   2 25883.6 761.313   7
   3 -10   3 1753.99 194.151   7
   3 -10   4 33.9570 68.4136   7
   3 -10   5 817.549 141.443   7
   3 -10   6 76.8283 82.7941   7
   3 -10   7 10847.9 476.137   7
   3 -10   8 1603.39 186.073   7
   3 -10   9 313.188 99.5915   7
   3 -10  10 891.177 135.309   7
  -3 -10 -11 11781.8 443.420   5
   3 -10  11 14416.0 448.453   7
   3 -10  12 1140.84 106.929   7
  -3 -11   9 4776.62 253.873  16
  -3 -11   8 5891.40 312.586  16
  -3 -11   7 6.49922 90.1820  16
  -3 -11   6 3523.17 275.286  16
   3 -11  -6 3095.98 240.122   5
  -3 -11   5 20468.4 662.031  16
   3 -11  -5 15935.4 557.603   5
  -3 -11   4 5624.03 325.519  16
   3 -11  -4 5412.80 307.273   5
  -3 -11   3 15.6458 22.2580  16
   3 -11  -2 4750.37 244.133   7
   3 -11  -1 2636.33 187.328   7
   3 -11   0 1430.32 145.165   7
   3 -11   1 11668.5 415.373   7
   3 -11   2 13933.1 468.646   7
   3 -11   3 374.877 90.1110   7
   3 -11   4 63.5926 61.0509   7
   3 -11   5 610.433 111.868   7
   3 -11   6 1262.98 149.115   7
   3 -11   7 24050.9 628.277   7
  -3 -11  -8 38954.3 980.522   5
   4   0 -25 47.6013 35.2355   2
   4   0 -24 1172.77 126.707   2
   4   0 -23 53.2471 71.4185   2
   4   0 -22 1297.61 182.304   2
   4   0 -21 121.038 84.8420   2
   4   0 -20 7149.38 452.064   2
   4   0 -19 21.0548 94.5466   2
   4   0 -18 39687.1 1186.91   2
   4   0 -18 36057.3 1149.91   8
   4   0 -17 43.9721 79.3030   2
   4   0 -17 54.7925 74.9974   8
   4   0 -16 4289.57 363.849   2
   4   0 -16 3757.66 343.110   8
   4   0 -15 103.467 85.1069   2
   4   0 -15 61.1078 77.0617   8
   4   0 -14 72331.3 1641.79   2
   4   0 -14 65429.1 1582.55   8
   4   0 -13 53.4726 68.9433   2
   4   0 -13 8.68165 61.0420   8
   4   0 -12 25691.1 819.418   8
   4   0 -12 26030.3 825.991   2
   4   0 -11 63.5686 64.4545   8
   4   0 -10 73408.7 1477.64   8
   4   0  -9 58.8281 56.1438   8
   4   0  -8 7902.81 361.099   8
   4   0  -7 69.5006 60.4629   8
   4   0  -6 85862.2 1519.34   8
   4   0  -5 29.8673 44.6048   8
   4   0  -4 56224.8 1055.66   8
   4   0  -3 23.2494 36.7291   8
   4   0  -3 3.43608 36.7652  10
   4   0  -2 114202. 1806.54   8
   4   0  -2 118408. 1817.25  10
   4   0  -1 612.723 81.5141   8
   4   0  -1 126.248 45.8999  10
   4   0   0 92237.8 1499.45   8
   4   0   0 93118.0 1496.49  10
   4   0   1 113.902 56.2497   8
   4   0   1 121.930 45.4425  10
   4   0   2 234918. 3400.01   8
   4   0   2 235843. 3390.44  10
   4   0   3 76.4482 47.7151  10
   4   0   4 32809.5 723.289  10
   4   0   5 34.2904 39.1136  10
   4   0   6 10791.8 399.530  10
   4   0   7 5.15167 43.1790  10
  -4   0  -8 4947.54 312.181   1
   4   0   8 4761.50 276.354  12
   4   0   8 4660.80 278.570  10
  -4   0  -9 7.50928 71.6617   1
   4   0   9 31.1116 56.7793  10
   4   0   9 60.5466 55.2495  12
   4   0   9 57.1209 56.4252   4
   4   0  10 98216.8 1844.18  10
  -4   0 -10 101345. 1960.84   1
   4   0  10 97505.4 1824.79  12
   4   0  10 93946.3 1882.04   4
  -4   0 -11-17.9425 81.8599   1
   4   0  11 14.4738 58.3669  10
   4   0  11 28.0551 56.5676  12
   4   0  11 16.4022 69.9997   4
   4   0  12 150096. 2596.59  10
  -4   0 -12 151896. 2737.50   1
   4   0  12 147237. 2557.55  12
  -4   0 -13 221.010 94.4959   1
   4   0  13 96.2704 78.7253  10
   4   0  13 23.0744 70.1942  12
   4   0  13 126.555 96.7297   4
   4   0  14 39654.5 1073.77  10
  -4   0 -14 39326.6 1168.65   1
   4   0  14 40569.1 1066.36  12
   4   0  14 37631.9 1090.87   4
   4   0  15-15.9316 70.3772  12
   4   0  15 9.29949 82.1605   4
  -4   0 -15-117.125 129.669   1
   4   0  15 33.7943 73.3881  10
   4   0  16 53715.9 1283.49  12
   4   0  17 38.0204 64.9063  12
  -4   0 -17 64.2629 94.6283   2
   4   0  18 1526.46 183.681  12
  -4   0 -18 1712.30 234.417   2
   4   0  19 151.776 72.1556  12
  -4   0 -19 136.739 101.892   2
   4   0  20 77014.0 1478.97  12
  -4   0 -20 83347.6 1673.35   2
   4   0  21 186.303 57.9755  12
  -4   0 -21 24.2083 74.3642   2
  -4   0 -22 58583.9 1109.17   2
   4  -1 -24 457.313 83.5092   2
   4   1 -24 435.542 80.5153   2
   4   1 -23 3709.69 246.406   2
   4   1 -22 29301.6 842.143   2
   4   1 -21 6961.49 416.454   2
   4   1 -20 1700.79 225.801   2
   4   1 -19 97605.2 2075.47   2
   4   1 -18 247.442 113.820   8
   4  -1 -18 193.725 96.6870   8
   4   1 -18 107.568 112.472   2
   4   1 -17 5372.68 406.739   2
   4  -1 -17 5369.40 409.441   2
   4  -1 -17 5063.70 393.868   8
   4   1 -17 4566.74 376.087   8
   4   1 -16 181548. 3238.16   2
   4  -1 -16 185424. 3271.17   2
   4  -1 -16 178151. 3232.18   8
   4   1 -15 25349.7 890.467   2
   4  -1 -15 24543.9 883.613   2
   4  -1 -15 24219.8 868.777   8
   4   1 -15 23175.9 852.344   8
   4   1 -14 9714.22 517.349   2
   4  -1 -14 10231.5 534.085   2
   4  -1 -14 9977.37 522.659   8
   4   1 -14 9484.16 507.144   8
   4   1 -13 64290.6 1474.65   2
   4  -1 -13 64652.2 1488.28   2
   4  -1 -13 62089.1 1469.79   8
   4   1 -13 62771.1 1459.22   8
  -4  -1  12 1369.43 127.856  13
   4  -1 -12 1548.87 193.223   8
   4   1 -12 1552.53 192.167   8
   4   1 -12 1695.18 201.516   2
   4  -1 -12 1854.40 213.567   2
   4  -1 -11 35013.3 938.261   8
   4   1 -11 35256.7 942.001   8
   4  -1 -10 52404.3 1178.16   8
   4   1 -10 53451.1 1186.52   8
   4  -1  -9 24279.3 700.549   8
   4   1  -9 25120.2 710.567   8
   4  -1  -8 3255.94 228.187   8
   4   1  -8 3211.18 224.806   8
   4  -1  -7 111561. 1891.18   8
   4   1  -7 111011. 1889.99   8
   4   1  -6 16558.3 508.595   8
   4  -1  -6 16811.3 510.410   8
   4  -1  -5 10525.0 374.107   8
   4   1  -5 10186.7 371.887   8
   4   1  -4 24049.0 589.173   8
   4  -1  -4 23910.9 585.285   8
   4  -1  -3 86136.5 1425.03   8
   4   1  -3 85200.5 1418.08   8
   4   1  -2 39459.7 775.949  10
   4  -1  -2 38845.9 772.501  10
   4  -1  -2 38067.6 769.909   8
   4   1  -2 39056.0 774.413   8
   4   1  -1 260158. 3646.25  10
   4  -1  -1 256985. 3648.78  10
   4   1  -1 257510. 3650.82   8
   4  -1  -1 256211. 3652.63   8
   4   1   0 1555.92 122.423  10
   4  -1   0 1342.99 115.323  10
   4  -1   0 1481.63 123.862   8
   4   1   0 1304.61 115.751   8
   4   1   1 367787. 5102.88  10
   4  -1   1 370166. 5111.81  10
   4   1   1 366691. 5115.91   8
   4  -1   1 370802. 5126.32   8
   4   1   2 1439.17 123.657  10
   4  -1   2 1635.43 132.183  10
   4   1   2 1482.21 129.779   8
   4  -1   2 1633.29 136.940   8
   4   1   3 248526. 3572.15  10
   4  -1   3 247200. 3571.34  10
   4   1   4 54516.8 1039.91  10
   4  -1   4 55432.8 1044.28  10
   4   1   5 88420.0 1512.83  10
   4  -1   5 85040.7 1504.03  10
   4   1   6 2569.73 189.001  10
   4  -1   6 2979.33 201.556  10
   4   1   7 79270.5 1475.17  10
   4  -1   7 80184.3 1484.57  10
   4   1   8 14840.4 512.097  10
   4  -1   8 14191.0 503.300  10
   4  -1   8 13247.6 482.055  12
   4   1   8 13983.1 492.045  12
  -4  -1  -8 13533.5 533.236   1
  -4   1  -8 14213.8 541.773   1
   4  -1   9 134874. 2290.70  12
   4   1   9 133984. 2281.06  12
   4   1   9 139835. 2323.39  10
   4  -1   9 137036. 2314.62  10
   4  -1   9 130930. 2374.33   4
   4   1   9 130025. 2359.14   4
  -4  -1  -9 135303. 2410.07   1
  -4   1  -9 137050. 2409.78   1
   4  -1  10 64956.4 1352.40  12
   4   1  10 63933.1 1341.90  12
   4   1  10 62310.5 1409.14   4
   4  -1  10 62401.6 1418.37   4
  -4  -1 -10 63863.0 1451.75   1
  -4   1 -10 65679.3 1464.43   1
   4   1  10 65437.6 1368.20  10
   4  -1  10 64057.9 1363.75  10
   4   1  11 20375.0 684.859  10
   4  -1  11 20594.6 689.229  10
  -4   1 -11 21559.2 766.331   1
  -4  -1 -11 22400.8 783.883   1
   4   1  11 20052.2 668.921  12
   4  -1  11 20307.1 678.416  12
   4  -1  11 19297.3 587.455   6
   4   1  11 21111.4 732.785   4
   4  -1  11 21033.3 740.247   4
   4  -1  12 1055.17 161.398  12
   4   1  12 981.039 151.892  12
   4   1  12 682.993 147.349   4
  -4   1 -12 861.437 169.905   1
  -4  -1 -12 839.218 167.474   1
   4  -1  12 848.616 161.707   4
   4   1  12 826.999 141.581  10
   4  -1  12 862.587 142.441  10
   4  -1  13 77363.4 1624.68  12
   4   1  13 80649.6 1639.49  12
  -4   1 -13 77696.1 1755.30   1
  -4  -1 -13 80599.4 1786.36   1
   4   1  13 77838.2 1708.27   4
   4  -1  13 76879.9 1710.43   4
   4   1  13 76957.8 1642.73  10
   4  -1  13 78950.7 1656.76  10
   4   1  14 2724.24 250.640  12
  -4   1 -14 2566.17 277.949   1
  -4  -1 -14 2626.59 285.641   1
   4   1  14 2388.55 255.487   4
   4  -1  14 2580.24 268.623   4
   4   1  14 2291.86 231.842  10
   4  -1  14 2921.10 260.230  10
   4   1  15 34792.1 995.034  10
   4  -1  15 34520.5 992.909  10
  -4   1 -15 33243.6 1062.94   1
  -4  -1 -15 34442.6 1086.98   1
   4   1  15 35578.4 985.647  12
   4   1  16 3100.28 265.107  12
  -4   1 -17 6356.19 434.692   2
   4   1  17 5822.05 358.233  12
  -4   1 -18 5662.80 398.420   2
   4   1  18 5076.91 319.521  12
   4   1  19 1374.85 158.586  12
  -4   1 -19 1740.41 215.750   2
   4  -1  20 2567.14 199.102  12
   4   1  20 3171.98 219.085  12
  -4   1 -20 3097.94 264.420   2
   4  -1  21 11874.9 393.350  12
   4   1  21 11740.3 388.044  12
  -4   1 -21 11768.9 450.441   2
  -4  -1 -21 11746.6 446.019   2
   4  -1  21 11418.8 398.480   9
  -4   1 -22 2045.93 149.560   2
  -4  -1 -22 1830.41 140.895   2
   4  -1  22 1744.59 125.337   9
   4   2 -24 4908.58 212.481   2
   4  -2 -24 5122.61 223.368   2
   4   2 -23 16401.6 508.853   2
   4  -2 -23 16461.7 517.850   2
   4   2 -22 572.403 120.758   2
   4  -2 -22 557.217 120.785   2
   4   2 -21 11612.7 517.741   2
   4  -2 -21 10286.6 490.630   2
   4   2 -20 32102.4 972.249   2
   4  -2 -20 31746.4 970.676   2
   4  -2 -19 29192.5 964.062   2
   4   2 -19 30506.4 975.701   2
   4   2 -18 26618.6 932.584   2
   4  -2 -18 27878.9 958.013   2
  -4  -2  17 14585.0 445.173  13
   4   2 -17 15409.3 687.483   2
   4  -2 -17 13822.9 659.576   2
   4  -2 -17 13165.2 638.630   8
   4   2 -17 13376.5 641.999   8
  -4  -2  16 864.132 112.998  13
   4   2 -16 922.885 175.771   2
   4  -2 -16 833.353 164.460   2
   4  -2 -16 735.930 158.995   8
   4   2 -16 906.399 170.600   8
  -4  -2  15 10873.7 392.849  13
   4   2 -15 10931.0 561.177   2
   4  -2 -15 11511.3 581.930   2
   4  -2 -15 10629.1 558.260   8
   4   2 -15 10738.8 558.757   8
  -4  -2  14 49507.7 1012.19  13
   4   2 -14 50250.0 1294.32   2
   4  -2 -14 50385.1 1305.70   2
   4  -2 -14 49305.6 1289.73   8
   4   2 -14 46818.3 1261.86   8
  -4  -2  13 21784.4 589.386  13
   4   2 -13 22837.2 786.192   2
   4  -2 -13 22657.4 790.502   2
   4  -2 -13 21905.9 774.404   8
   4   2 -13 21562.1 762.896   8
  -4  -2  12 11221.0 397.967  13
   4   2 -12 12646.2 541.971   2
   4  -2 -12 12072.4 539.688   2
   4  -2 -12 11640.2 524.736   8
   4   2 -12 11927.4 529.829   8
  -4  -2  11 781.652 105.744  13
   4   2 -11 830.822 138.226   2
   4  -2 -11 770.399 134.788   2
   4  -2 -11 1108.78 153.897   8
   4   2 -11 824.513 135.610   8
   4  -2 -10 2509.20 216.266   8
   4   2 -10 2515.76 216.442   8
  -4  -2  10 2173.31 165.532  13
   4  -2  -9 275322. 4126.02   8
   4   2  -9 273474. 4125.67   8
   4  -2  -8 2441.92 195.590   8
   4   2  -8 2597.81 203.431   8
   4   2  -7 67001.1 1294.09   8
   4  -2  -7 67784.4 1298.39   8
   4  -2  -6 97.6351 58.1139   8
   4   2  -6 163.345 63.4537   8
   4  -2  -5 17847.3 509.423   8
   4   2  -5 18515.6 518.068   8
   4  -2  -4 506.532 77.8563   8
   4   2  -4 611.240 87.0228   8
   4  -2  -3 149189. 2258.58   8
   4   2  -3 148464. 2263.94   8
   4  -2  -2 13087.4 382.319   8
   4   2  -2 12315.3 373.063   8
   4   2  -2 13076.5 383.489  10
   4  -2  -2 12935.9 379.494  10
   4  -2  -1 9647.00 321.881   8
   4   2  -1 9242.28 314.000   8
   4   2  -1 9503.93 314.428  10
   4  -2  -1 9655.90 316.908  10
   4   2   0 43287.1 847.143   8
   4  -2   0 45135.4 861.390   8
   4  -2   0 44932.1 847.797  10
   4  -2   1 250810. 3574.86   8
   4   2   1 245689. 3559.50   8
   4   2   1 245347. 3546.60  10
   4  -2   1 253244. 3566.07  10
   4   2   2 48709.3 943.922  10
   4  -2   2 50476.1 955.828  10
   4   2   3 273718. 3950.77  10
   4  -2   3 278605. 3960.50  10
   4   2   4 4262.47 228.407  10
   4  -2   4 4835.12 242.335  10
   4   2   5 25694.9 647.047  10
   4  -2   5 26005.3 648.646  10
   4   2   6 36967.6 848.564  10
   4  -2   6 37844.3 854.739  10
   4  -2   7 979.690 120.742  12
   4   2   7 859.595 114.550  12
   4   2   7 963.693 123.195  10
   4  -2   7 914.526 117.862  10
  -4  -2  -7 932.913 132.745   1
  -4   2  -7 1078.92 142.448   1
   4   2   8 25903.2 720.563  12
   4  -2   8 27388.4 733.473  12
  -4  -2  -8 28344.7 815.667   1
  -4   2  -8 28018.5 803.109   1
   4   2   8 28109.4 755.182  10
   4  -2   8 28484.1 757.884  10
   4   2   9 17543.4 591.574  10
   4  -2   9 18016.7 599.099  10
   4  -2   9 18826.1 580.407   6
   4  -2   9 16843.4 573.267  12
   4   2   9 16819.0 568.544  12
  -4  -2  -9 17775.4 652.517   1
  -4   2  -9 17954.4 645.709   1
   4   2   9 17543.9 638.982   4
   4  -2   9 17128.7 645.153   4
   4   2  10 187.328 76.4643  10
   4  -2  10 318.324 89.5565  10
   4  -2  10 274.137 83.0438  12
   4   2  10 280.966 83.8211  12
   4   2  10 437.879 114.247   4
   4  -2  10 375.970 91.9577   6
   4  -2  10 1190.12 171.831   4
  -4   2 -10 1131.52 172.006   1
  -4  -2 -10 584.128 135.956   1
  -4  -2 -11 3424.64 293.023   1
  -4   2 -11 3562.05 293.006   1
   4   2  11 3315.08 261.667  10
   4  -2  11 3224.03 257.344  10
   4  -2  11 3144.00 237.512   6
   4  -2  11 3294.00 256.184  12
   4   2  11 3016.64 242.092  12
   4   2  11 3220.09 275.787   4
   4  -2  11 3565.53 297.236   4
  -4   2 -12 10874.1 538.773   1
  -4  -2 -12 11121.9 552.223   1
   4   2  12 11759.7 512.817  10
   4  -2  12 11486.3 511.807  10
   4  -2  12 10918.0 459.203   6
   4   2  12 10898.8 481.996  12
   4  -2  12 11090.4 493.762  12
   4   2  12 10981.6 531.825   4
   4  -2  12 10621.1 532.862   4
  -4   2 -13 108859. 2201.46   1
  -4  -2 -13 108085. 2213.17   1
   4   2  13 109116. 2093.15  10
   4  -2  13 114857. 2103.29  10
   4  -2  13 112353. 2002.09   6
   4  -2  13 112169. 2086.16  12
   4   2  13 113102. 2079.83  12
   4   2  13 108118. 2164.65   4
   4  -2  13 109137. 2189.18   4
  -4   2 -14 9325.02 518.668   1
  -4  -2 -14 9434.81 530.249   1
   4   2  14 10332.5 496.232  10
   4  -2  14 10842.3 511.850  10
   4  -2  14 10614.0 449.553   6
   4  -2  14 10479.4 493.831  12
   4   2  14 10675.1 489.212  12
   4   2  14 9704.57 514.282   4
   4  -2  14 10081.2 527.732   4
   4  -2  15 87012.5 1624.34   6
   4  -2  15 85587.6 1736.98  12
   4   2  15 86695.8 1724.11  12
   4   2  15 84386.6 1752.24  10
   4  -2  15 85824.4 1763.08  10
  -4   2 -15 80957.8 1830.86   1
  -4  -2 -15 79974.1 1842.62   1
   4  -2  16 1747.65 171.261   6
   4  -2  16 1743.49 198.942  12
   4   2  16 1648.36 190.567  12
  -4   2 -17 5908.42 405.823   2
  -4  -2 -17 5689.77 397.848   2
   4  -2  17 5444.68 281.116   6
   4  -2  17 5949.57 351.200  12
   4   2  17 5761.85 343.892  12
  -4   2 -18 124.019 91.5037   2
  -4  -2 -18 88.8409 84.7893   2
   4   2  18 89.1163 58.9976  12
   4  -2  18 110.052 64.3831  12
   4  -2  19 9086.35 394.040  12
   4   2  19 9151.32 392.989  12
  -4   2 -19 9691.26 466.439   2
  -4  -2 -19 9262.19 455.067   2
   4  -2  20 4127.29 236.300  12
   4   2  20 4020.72 232.051  12
  -4   2 -20 3618.06 258.734   2
  -4  -2 -20 3943.27 268.457   2
   4  -2  20 4176.20 258.757   9
   4   2  21 3960.77 197.547  12
   4  -2  21 3991.63 201.407  12
  -4   2 -21 3986.20 227.799   2
  -4  -2 -21 3847.17 223.085   2
   4  -2  21 4283.57 226.818   9
   4  -2  22 2683.54 141.742   9
   4   3 -23 935.826 98.7102   2
   4  -3 -23 1077.95 110.302   2
   4   3 -22 41066.0 909.827   2
   4  -3 -22 39470.8 910.150   2
   4   3 -21 8143.96 396.928   2
   4  -3 -21 8160.97 402.540   2
   4   3 -20 5910.66 367.552   2
   4  -3 -20 5758.58 364.616   2
  -4  -3  20 6010.62 238.461  13
   4   3 -19 12655.1 576.849   2
  -4  -3  19 13271.4 401.475  13
  -4  -3  18 369.264 73.1073  13
   4   3 -18 297.668 113.906   2
   4  -3 -18 341.620 112.525   2
  -4  -3  17 3828.19 228.483  13
   4   3 -17 3893.75 335.628   2
   4  -3 -17 3267.48 311.202   2
   4  -3 -17 2859.63 288.914   8
   4   3 -17 3100.34 301.538   8
  -4  -3  16 122599. 1959.63  13
   4  -3 -16 117940. 2344.08   2
   4   3 -16 120341. 2335.42   2
   4  -3 -16 101242. 2228.92   8
   4   3 -16 106823. 2258.40   8
  -4  -3  15 22379.9 623.017  13
   4  -3 -15 21409.5 818.235   2
   4   3 -15 22278.9 815.741   2
   4  -3 -15 20342.8 784.940   8
   4   3 -15 20418.1 783.285   8
  -4  -3  14 264.955 80.4635  13
   4   3 -14 387.919 128.650   2
   4  -3 -14 271.351 109.487   2
   4   3 -14 267.276 107.267   8
   4  -3 -14 289.098 105.364   8
  -4  -3  13 4996.07 275.146  13
   4  -3 -13 4810.09 348.557   8
   4   3 -13 4225.88 325.505   8
   4   3 -13 5078.60 357.646   2
   4  -3 -13 4605.84 348.797   2
   4  -3 -12 8474.43 443.739   8
   4   3 -12 8100.31 434.034   8
  -4  -3  12 8648.15 365.055  13
  -4  -3  12 7973.21 372.485  16
   4  -3 -12 8196.47 450.041   2
   4   3 -12 8625.03 455.350   2
   4   3 -11 6058.22 364.178   2
   4  -3 -11 6079.76 365.880   2
  -4  -3  11 5769.96 311.063  16
   4  -3 -11 6008.16 354.281   8
   4   3 -11 5897.00 352.176   8
   4  -3 -11 6200.00 366.385   5
  -4  -3  11 5672.80 289.956  13
  -4  -3  10 78218.5 1497.04  16
   4  -3 -10 79391.4 1564.62   8
   4   3 -10 81275.6 1574.70   8
   4  -3 -10 75231.9 1596.20   5
  -4  -3  10 78412.8 1441.93  13
   4  -3  -9 1792.20 177.572   8
   4   3  -9 1932.34 183.331   8
  -4  -3   9 1755.26 170.544  16
  -4  -3   9 2176.38 174.686  13
   4  -3  -8 24089.8 672.884   8
   4   3  -8 24305.4 675.019   8
   4   3  -7 1822.24 162.515   8
   4  -3  -7 1579.99 152.888   8
   4  -3  -6 21545.2 582.232   8
   4   3  -6 21487.2 584.958   8
   4  -3  -5 95372.9 1599.68   8
   4   3  -5 97312.1 1601.90   8
   4  -3  -4 142512. 2188.72   8
   4   3  -4 140787. 2184.37   8
   4  -3  -3 4868.72 226.519   8
   4   3  -3 4742.24 223.584   8
   4  -3  -2 29892.5 654.841   8
   4   3  -2 29051.7 642.233   8
   4   3  -1 1183.64 109.509  10
   4  -3  -1 1080.87 103.806  10
   4  -3  -1 1318.50 117.114   8
   4   3  -1 1127.14 108.111   8
   4   3   0 3904.80 198.970  10
   4  -3   0 4348.09 212.398  10
   4   3   0 5283.41 236.216   8
   4  -3   0 4993.39 232.634   8
   4   3   1 102356. 1645.38  10
   4  -3   1 102147. 1652.53  10
   4   3   2 444.929 76.0485  10
   4  -3   2 490.966 76.9150  10
   4   3   3 2440.88 169.690  10
   4  -3   3 2630.19 175.481  10
   4   3   4 102509. 1716.43  10
   4  -3   4 100920. 1708.55  10
   4   3   5 16472.0 502.391  10
   4  -3   5 16680.5 504.534  10
   4  -3   5 15255.3 458.465  16
   4  -3   6 9701.24 364.288  13
   4  -3   6 10474.5 369.844  16
  -4  -3  -6 10054.1 429.935   1
  -4   3  -6 9822.11 420.358   1
   4   3   6 10327.5 395.779  10
   4  -3   6 10160.5 392.428  10
   4  -3   7 12258.5 467.501   6
   4   3   7 11701.1 437.372  12
   4  -3   7 11934.1 443.520  12
   4  -3   7 11924.7 424.199  13
  -4  -3  -7 12594.4 508.693   1
  -4   3  -7 13120.1 509.565   1
   4   3   7 12852.5 458.293  10
   4  -3   7 12307.9 451.641  10
   4  -3   8 18242.7 560.994  13
   4  -3   8 19849.0 625.584   6
   4   3   8 20093.6 620.169  10
   4  -3   8 19642.5 612.892  10
   4   3   8 18765.4 591.414  12
   4  -3   8 18986.4 599.360  12
  -4  -3  -8 19259.7 672.446   1
  -4   3  -8 18986.9 656.324   1
   4   3   8 19332.2 679.289   4
   4  -3   8 19350.8 686.037   4
   4  -3   9 5581.59 297.015  13
   4  -3   9 5359.90 312.311  12
   4   3   9 4957.79 296.604  12
   4   3   9 5204.27 309.620  10
   4  -3   9 5391.07 316.094  10
  -4  -3  -9 4780.93 336.281   1
  -4   3  -9 5260.43 343.133   1
   4   3   9 5391.63 352.486   4
   4  -3   9 4835.57 342.789   4
   4  -3   9 5408.14 319.031   6
   4  -3  10 120335. 2162.42  12
   4   3  10 121187. 2153.50  12
   4  -3  10 123401. 2179.33   6
   4   3  10 123496. 2194.95  10
   4  -3  10 125510. 2207.04  10
  -4  -3 -10 119934. 2300.27   1
  -4   3 -10 120583. 2283.77   1
   4   3  10 120941. 2287.56   4
   4  -3  10 123624. 2318.02   4
   4  -3  11 979.186 145.788  12
   4   3  11 609.420 115.350  12
   4  -3  11 728.226 132.979   6
   4  -3  11 594.366 133.859   4
   4   3  11 876.166 137.252  10
   4  -3  11 600.442 116.881  10
  -4   3 -11 605.897 132.025   1
  -4  -3 -11 581.225 128.323   1
   4   3  11 732.678 144.782   4
   4   3  12 216.876 84.9965  12
   4  -3  12 403.190 108.456  12
   4   3  12 524.909 117.541  10
   4  -3  12 348.613 100.834  10
   4   3  12 279.483 111.781   4
   4  -3  12 335.771 113.663   4
  -4   3 -12 350.473 117.216   1
  -4  -3 -12 314.793 118.264   1
   4  -3  12 263.296 94.0494   6
   4   3  13 8479.61 443.168  10
   4  -3  13 8588.61 447.341  10
   4  -3  13 8901.41 430.287   6
  -4   3 -13 8486.30 483.704   1
  -4  -3 -13 8098.36 485.137   1
   4  -3  13 8384.03 429.997  12
   4   3  13 8659.13 434.223  12
   4   3  13 8829.73 486.129   4
   4  -3  13 9079.22 499.019   4
   4  -3  14 8377.82 429.410  12
   4   3  14 8779.57 435.180  12
   4   3  14 7762.74 427.104  10
   4  -3  14 7955.08 430.680  10
   4  -3  14 8659.68 420.454   6
  -4   3 -14 7722.43 466.959   1
  -4  -3 -14 8069.11 485.414   1
   4   3  15 515.628 116.775  12
   4  -3  15 476.291 112.357  12
   4  -3  15 693.899 127.994   6
   4   3  16 2635.89 231.369  12
   4  -3  16 3028.49 246.027  12
   4  -3  16 3262.21 242.303   6
  -4   3 -16 2821.70 278.878   2
  -4  -3 -16 2702.97 279.650   2
   4   3  17 4805.09 296.684  12
   4  -3  17 4988.55 303.893  12
   4  -3  17 5323.24 288.119   6
  -4   3 -17 5076.72 357.686   2
  -4  -3 -17 4885.40 356.082   2
   4   3  18 9197.68 392.320  12
   4  -3  18 8923.33 391.244  12
  -4   3 -18 9597.71 465.420   2
  -4  -3 -18 9413.40 465.328   2
   4  -3  18 9223.39 449.177   9
   4  -3  19 2214.28 173.807  12
   4   3  19 2249.45 173.222  12
   4  -3  19 2102.36 159.592   7
  -4   3 -19 2372.56 206.906   2
  -4  -3 -19 2158.71 201.625   2
   4  -3  19 2687.19 224.885   9
   4  -3  20 12734.5 350.636  12
  -4  -3 -20 11713.3 380.196   2
  -4   3 -20 12299.9 385.770   2
   4  -3  21 695.073 91.3030   9
   4  -4 -22-2.94070 10.6067   2
   4   4 -21 2108.94 165.987   2
   4  -4 -21 2123.76 171.534   2
  -4  -4  21 2575.53 134.684  13
   4   4 -20 75.6567 60.1287   2
   4  -4 -20 98.7360 67.5291   2
  -4  -4  20 167.071 53.3797  13
   4   4 -19 10529.6 471.760   2
   4  -4 -19 9512.18 463.635   2
   4   4 -18 9561.05 478.926   2
   4  -4 -18 9011.38 477.157   2
   4   4 -17 17120.3 679.928   2
   4  -4 -17 15908.2 674.641   2
   4   4 -16 2279.26 246.633   2
   4  -4 -16 2138.86 243.758   2
  -4  -4  16 2562.89 201.440  13
   4  -4 -15 4952.28 368.025   8
   4   4 -15 5800.68 395.519   2
   4  -4 -15 5463.26 391.477   2
   4  -4 -14 59757.4 1469.89   8
   4   4 -14 59173.7 1468.10   8
  -4  -4  14 68633.7 1363.79  16
  -4  -4  14 71446.2 1347.25  13
   4   4 -14 65082.9 1528.35   2
   4  -4 -14 63930.2 1533.93   2
   4   4 -13 16337.6 663.598   2
   4  -4 -13 15759.3 655.613   2
   4  -4 -13 15934.1 642.624   8
   4   4 -13 16152.1 650.291   8
  -4  -4  13 16782.0 590.732  16
  -4  -4  13 17089.6 562.419  13
   4  -4 -13 17948.5 657.470   5
   4  -4 -12 56189.4 1340.82   2
   4   4 -12 54477.0 1311.31   8
   4  -4 -12 52497.2 1285.00   8
  -4  -4  12 58450.0 1264.02  16
  -4  -4  12 57872.9 1197.06  13
   4  -4 -12 58431.6 1351.49   5
   4  -4 -11 22712.1 749.168   2
   4  -4 -11 21900.6 715.084   8
   4   4 -11 22071.1 727.026   8
  -4  -4  11 23855.9 732.129  16
  -4  -4  11 23594.6 670.899  13
   4  -4 -11 22449.2 776.492   5
   4  -4 -10 1457.26 177.778   2
  -4  -4  10 1952.31 196.849  16
   4  -4 -10 1777.09 188.247   8
   4   4 -10 1706.91 187.585   8
  -4  -4  10 1820.03 170.828  13
   4  -4 -10 1548.49 212.773   5
  -4  -4   9 66106.1 1397.81  16
   4  -4  -9 65577.0 1328.28   8
   4   4  -9 67176.9 1348.38   8
  -4  -4   9 69946.2 1331.41  13
  -4  -4   8 12326.4 496.777  16
   4  -4  -8 11652.6 433.019   8
   4   4  -8 11468.4 431.692   8
   4  -4  -8 11179.7 538.503   5
  -4  -4   8 12299.5 450.167  13
   4  -4  -7 14786.3 461.667   8
   4   4  -7 14442.3 459.156   8
  -4  -4   7 15887.2 515.849  13
   4   4  -6 4367.28 227.928   8
   4  -4  -6 4501.93 235.673   8
   4  -4  -5 21531.0 553.918   8
   4   4  -5 20476.1 534.021   8
   4  -4  -4 4720.07 229.076   8
   4   4  -4 4695.12 222.978   8
   4   4  -3 76759.6 1328.10   8
   4  -4  -3 81405.6 1362.42   8
   4  -4  -2 10314.3 354.452   8
   4   4  -2 10277.4 344.942   8
   4  -4  -1 90284.6 1494.57   8
   4   4  -1 85026.9 1461.26   8
   4   4   0 26494.3 619.994  10
   4  -4   0 28058.7 631.869  10
   4  -4   1 306.941 64.0591  10
   4   4   1 403.207 70.3749  10
   4  -4   2 2942.76 181.327  16
   4   4   2 3104.29 186.250  10
   4  -4   2 2913.11 180.874  10
   4   4   3 76560.8 1337.30  10
   4  -4   3 75770.7 1331.72  10
   4   4   4 5759.60 278.078  10
   4  -4   4 6541.25 292.355  10
   4  -4   5 84086.8 1482.31  13
  -4  -4  -5 83945.7 1615.97   1
  -4   4  -5 86197.6 1614.48   1
   4  -4   5 82981.0 1598.72   7
   4  -4   5 85773.0 1603.58   6
   4  -4   5 79670.7 1462.69  16
   4   4   5 88299.3 1534.53  10
   4  -4   5 88040.6 1530.62  10
   4   4   6 661.620 103.943  10
   4  -4   6 1039.81 127.737  10
   4  -4   6 586.892 97.5914  13
  -4  -4  -6 586.023 116.108   1
  -4   4  -6 685.549 122.699   1
   4  -4   6 606.705 99.6775  12
   4  -4   6 576.107 94.2477  16
   4  -4   6 601.363 115.513   7
   4  -4   6 672.793 117.927   6
   4  -4   7 4101.07 282.539   6
   4  -4   7 4300.69 251.772  13
   4  -4   7 3999.94 253.298  12
   4   4   7 3953.01 251.355  10
   4  -4   7 4293.61 262.977  10
  -4  -4  -7 3798.44 285.734   1
  -4   4  -7 4051.10 291.348   1
   4  -4   7 4138.22 300.607   4
   4  -4   7 4064.61 236.276  16
   4  -4   8 454.164 95.3092  13
   4  -4   8 725.115 116.601  12
   4   4   8 734.040 117.217  10
   4  -4   8 559.651 104.740  10
   4  -4   8 777.652 156.057   9
  -4  -4  -8 482.655 117.700   1
  -4   4  -8 346.303 103.366   1
   4  -4   8 373.608 102.806   4
   4  -4   8 500.530 92.6622  16
   4  -4   8 624.250 122.364   6
   4  -4   9 14856.2 542.960  12
   4   4   9 14791.8 535.464  12
   4   4   9 14977.1 547.318  10
   4  -4   9 15690.9 562.117  10
   4  -4   9 15788.4 678.138   9
   4  -4   9 15606.0 592.119   6
  -4  -4  -9 13859.8 601.077   1
  -4   4  -9 15071.6 615.803   1
   4  -4   9 15166.1 527.053  13
   4  -4   9 14720.4 612.910   4
   4  -4  10 49547.3 1147.12  12
   4   4  10 49834.3 1140.63  12
   4   4  10 50301.0 1161.97  10
   4  -4  10 50379.8 1166.71  10
   4  -4  10 51082.6 1365.37   9
   4  -4  10 49179.3 1195.50   6
  -4   4 -10 49813.4 1262.92   1
  -4  -4 -10 46731.2 1245.27   1
   4  -4  10 51719.8 1122.91  13
   4   4  10 48530.7 1232.92   4
   4  -4  10 49002.2 1253.46   4
   4  -4  11 122515. 2103.76  13
   4  -4  11 116897. 2135.18  12
   4   4  11 119845. 2138.30  12
   4   4  11 116908. 2156.67  10
   4  -4  11 117823. 2157.46  10
   4  -4  11 121449. 2435.40   9
  -4   4 -11 118870. 2297.13   1
  -4  -4 -11 111964. 2278.76   1
   4  -4  11 119605. 2203.93   6
   4   4  11 115334. 2247.72   4
   4  -4  11 117505. 2272.20   4
   4  -4  12 95827.6 1847.40  12
   4   4  12 95897.1 1844.73  12
   4   4  12 91627.7 1846.92  10
   4  -4  12 93595.8 1853.67  10
   4  -4  12 100051. 2145.54   9
  -4  -4 -12 108543. 2345.10  14
  -4  -4 -12 112873. 2555.10  15
  -4  -4 -12 88599.4 1966.47   1
   4  -4  12 95473.5 1885.33   6
   4  -4  12 95924.2 1981.49   4
   4  -4  13 43856.8 1114.98  10
   4  -4  13 48500.2 1355.64   9
   4  -4  13 45428.6 1111.46  12
   4   4  13 46000.4 1118.08  12
  -4  -4 -13 49182.1 1425.28  14
  -4  -4 -13 50217.2 1614.21  15
   4  -4  13 45519.4 1138.28   6
  -4  -4 -13 40943.4 1202.01   1
   4  -4  14 1742.31 197.202   6
  -4   4 -14 1282.24 203.244   2
  -4  -4 -14 1343.02 211.558   2
   4   4  14 1294.66 167.747  12
   4  -4  14 1319.90 168.909  12
   4  -4  14 1298.75 215.587   9
   4  -4  15 2949.16 245.811   6
  -4   4 -15 3295.73 304.578   2
  -4  -4 -15 2841.63 286.125   2
   4  -4  15 3072.31 242.766  12
   4   4  15 2959.53 237.244  12
   4  -4  15 3206.59 310.979   9
   4  -4  16 498.521 147.153   9
  -4   4 -16 765.202 146.584   2
   4  -4  16 671.206 122.105   6
   4  -4  16 694.355 113.024  12
   4   4  16 516.844 98.5183  12
  -4  -4 -16 621.865 135.833   2
   4  -4  17 31946.4 815.584   7
   4  -4  17 33004.7 802.075   6
  -4   4 -17 30690.4 892.560   2
  -4  -4 -17 31178.5 902.562   2
   4  -4  17 29742.9 761.500  12
   4   4  17 30027.4 754.119  12
   4  -4  17 32518.3 929.908   9
   4  -4  18 901.895 153.404   9
  -4  -4 -18 804.569 129.840   2
   4  -4  18 936.299 122.164   7
  -4   4 -18 720.397 123.292   2
   4  -4  18 447.767 77.7013  12
   4  -4  19 7172.30 328.791   9
   4  -4  19 6453.60 254.321   7
   4  -4  20 5667.43 259.052   9
  -4  -5  21 1628.12 103.820  13
  -4  -5  20 10705.5 325.122  13
  -4  -5  19 33521.4 722.790  13
  -4  -5  18 19604.3 544.464  13
  -4  -5  17 852.812 122.021  13
  -4  -5  16 763.222 115.923  13
  -4  -5  15 3164.89 239.479  16
  -4  -5  15 3369.45 239.697  13
  -4  -5  14 25085.5 768.799  16
  -4  -5  14 26381.1 738.897  13
  -4  -5  13 9601.83 459.082  16
   4  -5 -13 9500.68 488.532   5
  -4  -5  13 9669.98 425.133  13
  -4  -5  12 11300.3 513.371  16
   4  -5 -12 11405.8 552.306   5
  -4  -5  12 10893.1 456.597  13
  -4  -5  11 27052.1 840.520  16
  -4  -5  11 26573.1 756.788  13
   4  -5 -11 25452.6 880.960   5
  -4  -5  10 398.925 99.7949  13
  -4  -5  10 407.179 116.977  16
   4  -5  -9 8994.30 529.461   5
  -4  -5   9 9761.86 486.768  16
   4  -5  -9 9809.52 423.877   7
  -4  -5   9 10010.3 431.238  13
   4  -5  -8 891.105 129.835   7
  -4  -5   8 842.219 148.829  16
   4  -5  -8 1094.01 210.859   5
   4  -5  -7 16091.3 526.507   7
  -4  -5   7 14807.0 602.903  16
   4  -5  -7 14531.5 678.740   5
  -4  -5   6 330.315 104.928  16
   4  -5  -6 410.601 94.5681   7
   4  -5  -6 324.731 137.390   5
  -4  -5   5 153.439 82.4186  16
  -4  -5   5 131.719 67.1350  14
  -4  -5   5 257.648 82.2277  13
   4  -5  -5 193.875 70.6880   9
  -4  -5   4 277.911 103.827  14
   4  -5  -4 56.4512 48.2051   9
   4  -5  -4 225.344 111.304   5
   4  -5  -3 27111.5 726.152   9
   4  -5  -3 26238.5 848.196   5
   4  -5  -2 21961.6 661.449   9
   4  -5  -1 3843.62 262.752   9
   4  -5  -1 4031.61 212.911  16
   4  -5   0 39.9048 53.6319   7
   4  -5   0 146.730 51.7817  16
   4  -5   1 71578.1 1396.95   7
   4  -5   1 68600.5 1270.99  16
   4  -5   2 21998.8 666.449   7
   4  -5   2 21019.7 576.202  16
  -4  -5  -3 110604. 2530.72  15
   4  -5   3 114085. 1916.22  16
  -4  -5  -4 1011.84 251.873  15
   4  -5   4 1321.82 139.918  16
   4  -5   4 1687.66 209.471   9
   4  -5   4 1352.80 169.022   7
   4  -5   5 11563.8 555.301   9
  -4  -5  -5 10438.3 789.668  15
   4  -5   5 11300.1 494.947   7
   4  -5   5 10778.1 472.226   6
   4  -5   5 10137.6 388.123  13
   4  -5   6 34660.8 1039.92   9
   4  -5   6 31507.6 788.213  16
  -4  -5  -6 32367.6 1460.75  15
   4  -5   6 33800.5 937.149   7
   4  -5   6 31507.9 784.287  13
   4  -5   7 25623.2 899.162   9
   4  -5   7 24286.0 680.081  16
   4  -5   7 26469.3 827.881   7
   4  -5   7 24889.6 690.890  13
   4  -5   8 57281.1 1488.15   9
   4  -5   8 59122.7 1203.54  16
   4  -5   8 57870.6 1377.61   7
   4  -5   8 55318.0 1196.27  13
   4  -5   9 42667.1 1271.48   9
   4  -5   9 42295.5 991.375  16
   4  -5   9 41386.6 1126.28   6
   4  -5   9 42122.5 1004.65  13
  -4  -5 -10 4082.07 433.388  14
  -4  -5 -10 4171.36 504.751  15
   4  -5  10 3210.82 285.197   6
   4  -5  10 3366.26 300.532   7
   4  -5  10 3119.54 240.954  13
   4  -5  10 3498.79 349.130   9
   4  -5  11 2733.12 316.000   9
   4  -5  11 3043.70 287.663   7
   4  -5  11 2844.02 270.030   6
  -4  -5 -11 3166.25 385.697  14
  -4  -5 -11 3290.67 442.123  15
   4  -5  12 33560.0 1146.32   9
   4  -5  12 33501.7 1005.97   7
   4  -5  12 32743.2 970.065   6
  -4  -5 -12 34954.4 1253.76  14
  -4  -5 -12 35808.0 1410.51  15
   4  -5  13 32030.6 954.863   7
   4  -5  13 30467.0 907.437   6
   4  -5  13 31003.0 1088.93   9
   4  -5  14 1713.57 209.674   7
   4  -5  14 1670.96 197.968   6
   4  -5  14 1484.12 235.250   9
   4  -5  15 175.012 95.5683   7
   4  -5  15 13.4814 72.1357   6
   4  -5  15 260.180 127.105   9
   4  -5  16 13759.3 520.761   7
   4  -5  16 14639.9 521.568   6
   4  -5  16 13984.0 611.545   9
   4  -5  17 25722.2 693.829   7
   4  -5  17 26951.7 812.106   9
   4  -5  18 28461.7 675.040   7
   4  -5  18 30165.8 777.681   9
   4  -5  19 547.698 75.5636   7
   4  -5  19 476.088 88.4648   9
  -4  -6  21 8401.44 271.353   6
  -4  -6  20 17636.3 410.351  13
  -4  -6  19 624.493 84.3210  13
  -4  -6  18 31150.8 699.954  13
  -4  -6  17 20518.8 568.216  13
  -4  -6  16 105.997 65.6471  13
  -4  -6  16 47.6957 53.3097  16
  -4  -6  15 16854.7 569.167  16
  -4  -6  15 18323.4 575.045  13
  -4  -6  14 69944.3 1489.22  16
  -4  -6  14 72429.3 1442.28  13
  -4  -6  13 1890.24 216.899  16
  -4  -6  13 2042.66 200.657  13
   4  -6 -13 2230.20 253.523   5
  -4  -6  12 43175.6 1137.41  16
  -4  -6  12 42547.7 1033.27  13
   4  -6 -12 42250.1 1181.27   5
   4  -6 -11 92120.4 2012.94   5
  -4  -6  11 93254.3 1917.58  16
   4  -6 -10 431.076 176.541   5
  -4  -6  10 391.124 131.335  16
   4  -6  -9 8439.88 539.433   5
  -4  -6   9 7720.84 393.971  13
  -4  -6   9 7531.12 451.266  16
   4  -6  -9 7546.49 378.949   7
   4  -6  -8 8850.25 561.024   5
  -4  -6   8 9273.01 434.501  13
  -4  -6   8 8928.50 495.694  16
   4  -6  -8 9204.34 410.673   7
   4  -6  -7 59868.3 1614.79   5
  -4  -6   7 61256.8 1331.36  13
  -4  -6   7 57750.8 1459.61  16
   4  -6  -7 63766.5 1285.73   7
   4  -6  -6 1760.97 175.463   7
  -4  -6   6 1544.09 218.185  16
  -4  -6   6 1800.76 195.515  13
   4  -6  -5 8765.35 390.840   7
   4  -6  -5 8108.93 410.094   9
  -4  -6   5 9294.81 435.304  13
   4  -6  -5 8177.31 528.491   5
   4  -6  -4 7496.10 496.495   5
  -4  -6   4 6083.37 405.789  14
   4  -6  -4 7472.93 357.530   7
  -4  -6   4 7039.80 459.148  16
  -4  -6   4 7477.98 388.688  13
  -4  -6   3 7524.54 476.885  16
   4  -6  -3 8192.56 377.024   7
   4  -6  -3 7998.65 496.960   5
  -4  -6   3 7760.47 406.382  13
  -4  -6   3 6788.30 455.240  14
  -4  -6   2 10551.7 579.300  16
   4  -6  -2 11152.6 455.985   7
   4  -6  -2 12039.6 584.245   5
  -4  -6   2 12060.5 515.748  13
  -4  -6   1 137844. 2712.65  16
   4  -6  -1 141771. 2217.34  16
   4  -6  -1 144497. 2385.48   7
   4  -6  -1 144708. 2577.79   5
   4  -6   0 53053.1 1260.37   9
  -4  -6   0 48836.7 1368.27  16
   4  -6   0 50724.1 1029.46  16
   4  -6   0 49862.8 1156.12   7
   4  -6   0 52918.1 1247.46   5
  -4  -6  -1 1011.93 266.168  14
  -4  -6  -1 1178.47 211.144  16
   4  -6   1 1623.38 153.318  16
   4  -6   1 1600.77 202.805   9
   4  -6   1 1879.13 214.370   5
  -4  -6  -2 44214.3 1669.49  14
  -4  -6  -2 46547.3 1304.57  16
   4  -6   2 47934.2 1042.66  16
   4  -6   2 48501.2 1258.58   9
   4  -6   3 104.285 91.7811   9
   4  -6   3 394.358 92.2461  16
  -4  -6  -3 272.255 191.108  14
  -4  -6  -3 45.5976 80.6017  16
  -4  -6  -4 3549.50 469.903  14
   4  -6   4 4219.89 348.204   9
  -4  -6  -4 4158.56 316.322  16
   4  -6   4 4028.56 255.708  16
  -4  -6  -5 87502.1 2598.50  15
   4  -6   5 89482.5 1946.90   9
   4  -6   5 85615.3 1620.02  16
  -4  -6  -6 16511.8 965.360  14
  -4  -6  -6 15634.9 1130.60  15
   4  -6   6 14280.0 678.514   9
   4  -6   7 32231.4 1091.40   9
   4  -6   7 30566.8 798.425  13
  -4  -6  -7 34446.1 1768.00  15
   4  -6   7 32743.4 834.356  16
   4  -6   7 34241.1 1015.18   7
   4  -6   7 33608.5 986.053   6
   4  -6   8 36651.7 1211.84   9
   4  -6   8 36689.1 917.005  13
  -4  -6  -8 46265.4 1595.22  14
  -4  -6  -8 46302.4 2041.04  15
   4  -6   8 40085.7 956.509  16
   4  -6   8 41836.5 1153.37   7
   4  -6   8 39773.4 1113.47   6
  -4  -6  -9 9980.61 705.815  14
   4  -6   9 9816.06 426.129  16
   4  -6   9 10046.2 535.114   7
   4  -6   9 9554.70 509.671   6
   4  -6   9 9826.20 604.069   9
  -4  -6 -10 5322.99 507.550  14
  -4  -6 -10 6332.26 687.049  15
   4  -6  10 5319.53 389.067   7
   4  -6  10 5520.03 460.974   9
   4  -6  11 42804.7 1183.58   7
   4  -6  11 40183.0 1335.02   9
   4  -6  12 21725.9 784.397   7
   4  -6  12 20762.4 903.660   9
   4  -6  13 2014.63 232.465   7
   4  -6  13 2004.76 222.943   6
   4  -6  13 2098.89 285.476   9
   4  -6  14 18472.1 663.188   7
   4  -6  14 18703.1 653.144   6
   4  -6  14 20175.8 810.389   9
   4  -6  15 29313.8 822.986   7
   4  -6  15 32736.9 980.250   9
   4  -6  16 3324.85 229.388   7
   4  -6  16 3316.66 266.831   9
   4  -6  17 18956.5 526.508   7
   4  -6  17 20065.3 598.394   9
   4  -6  18 575.145 78.4099   7
   4  -6  18 644.430 88.1496   9
  -4  -7  19 417.304 60.3547   6
  -4  -7  19 621.057 71.8470  13
  -4  -7  18 3047.86 169.975  13
  -4  -7  18 2418.64 170.255   6
  -4  -7  17 1236.44 120.220  13
  -4  -7  17 1165.86 147.404   6
  -4  -7  16 17782.0 519.592  13
  -4  -7  16 17005.4 489.003  16
  -4  -7  16 18383.3 659.248   6
  -4  -7  15 7017.44 324.712  13
  -4  -7  15 6419.54 316.522  16
  -4  -7  14 23545.2 710.565  16
  -4  -7  13 21068.9 713.128  16
   4  -7 -13 22149.7 762.278   5
  -4  -7  12 595.344 147.904  16
   4  -7 -12 421.008 158.416   5
  -4  -7  11 4186.28 286.652  13
  -4  -7  11 3799.25 317.030  16
   4  -7 -11 3584.08 343.891   5
  -4  -7  10 11921.4 499.705  13
  -4  -7  10 11838.4 581.215  16
   4  -7 -10 11253.3 616.859   5
  -4  -7   9 445.908 140.793  16
  -4  -7   9 633.619 131.621  13
   4  -7  -9 358.960 192.163   5
   4  -7  -9 603.232 126.613   7
  -4  -7   8 4990.59 389.429  16
   4  -7  -8 4679.69 297.324   7
  -4  -7   8 4859.12 322.682  13
   4  -7  -8 4886.65 432.200   5
   4  -7  -7 36398.9 913.253   7
  -4  -7   7 35949.5 964.224  13
  -4  -7   7 33336.4 1095.31  16
   4  -7  -6 8894.64 408.046   7
  -4  -7   6 8602.23 432.433  13
   4  -7  -5 62621.2 1307.20   7
  -4  -7   5 61076.8 1362.20  13
   4  -7  -5 59104.9 1613.85   5
  -4  -7   5 59161.9 1575.17  16
   4  -7  -4 30230.7 907.656   9
  -4  -7   4 28209.4 1033.74  16
   4  -7  -4 31452.9 840.872   7
  -4  -7   4 28855.8 864.300  13
   4  -7  -4 28767.6 1042.17   5
   4  -7  -3 5244.31 418.998   5
   4  -7  -3 5967.69 378.428   9
  -4  -7   3 5864.11 461.966  16
  -4  -7   3 4853.46 409.243  14
   4  -7  -3 6193.51 346.591   7
  -4  -7   3 6159.41 374.931  13
   4  -7  -2 9617.85 537.642   5
   4  -7  -2 8989.30 475.971   9
  -4  -7   2 9543.30 587.134  16
  -4  -7   2 7501.19 541.799  14
   4  -7  -2 9297.69 437.949   7
  -4  -7   2 9122.05 465.155  13
   4  -7  -1 69793.1 1571.92   5
   4  -7  -1 66169.4 1529.58   9
   4  -7  -1 67892.8 1426.82   7
  -4  -7   1 66278.4 1487.00  13
   4  -7   0 7086.64 428.594   5
   4  -7   0 7415.56 447.463   9
   4  -7   0 7305.21 332.051  16
  -4  -7   0 6739.77 481.141  16
   4  -7   0 7189.72 398.278   7
  -4  -7   0 6996.85 420.785  13
   4  -7   1 127628. 2204.15   5
   4  -7   1 112032. 2279.98   9
  -4  -7  -1 107928. 2330.11  16
   4  -7   1 113548. 1963.86  16
  -4  -7  -1 100500. 2791.93  14
   4  -7   1 112777. 2156.39   7
  -4  -7  -1 121022. 2258.55  13
   4  -7   2 26733.8 775.563   5
   4  -7   2 22111.0 844.392   9
  -4  -7  -2 25081.1 845.228  13
  -4  -7  -2 20653.9 1170.56  14
   4  -7   2 23362.0 793.283   7
  -4  -7  -2 22993.6 851.957  16
   4  -7   2 24069.7 681.599  16
  -4  -7  -3 817.095 263.184  14
   4  -7   3 894.757 163.459   7
   4  -7   3 589.586 373.641   9
  -4  -7  -3 1320.90 196.427  16
   4  -7   3 829.272 125.889  16
  -4  -7  -4 1159.60 314.698  14
   4  -7   4 1512.42 205.570   7
   4  -7   4 1394.66 215.259   9
   4  -7   4 1418.26 162.153  16
   4  -7   5 1364.55 199.679   7
   4  -7   5 1444.24 164.246  16
   4  -7   5 1493.77 231.458   9
  -4  -7  -6 19430.7 1102.97  14
   4  -7   6 18337.8 595.410  16
   4  -7   6 16804.7 769.937   9
   4  -7   7 42885.5 1321.43   9
   4  -7   8 26493.1 741.035  16
   4  -7   8 23285.4 964.054   9
   4  -7   9 31391.0 1145.84   9
   4  -7  10 18485.8 859.956   9
   4  -7  11 1178.25 234.422   9
   4  -7  12 14823.3 733.924   9
   4  -7  13 6543.53 449.864   9
   4  -7  13 5982.62 354.705   7
   4  -7  14 1465.26 202.240   9
   4  -7  14 1353.80 167.074   7
   4  -7  15 8123.39 397.240   9
   4  -7  15 7073.11 328.807   7
   4  -7  16 312.052 84.7939   9
   4  -7  16 412.301 82.2304   7
   4  -7  17 1949.66 126.816   9
   4  -7  17 2406.25 137.522   7
  -4  -8  18 4359.54 170.073  13
  -4  -8  16 62.2342 41.5785  16
  -4  -8  15 270.448 72.7907  16
  -4  -8  14 365.242 85.9856  13
  -4  -8  14 585.131 107.327  16
  -4  -8  13 1414.23 152.908  13
  -4  -8  13 1329.54 170.386  16
   4  -8 -13 1326.02 190.723   5
  -4  -8  12 89466.8 1636.27  13
  -4  -8  12 84891.4 1737.03  16
   4  -8 -12 88939.8 1799.62   5
  -4  -8  11 2032.32 195.543  13
  -4  -8  11 1923.97 229.471  16
   4  -8 -11 1873.49 245.171   5
  -4  -8  10 3214.47 245.834  13
  -4  -8  10 3290.61 305.745  16
   4  -8 -10 3095.81 321.836   5
  -4  -8   9 1377.34 171.704  13
  -4  -8   9 1119.35 203.000  16
   4  -8  -9 1134.62 242.593   5
   4  -8  -8 260.477 97.8070   7
  -4  -8   8 220.467 92.5397  13
  -4  -8   8 247.695 120.392  16
   4  -8  -7 1100.76 153.357   7
  -4  -8   7 1051.35 160.353  13
  -4  -8   6 7615.84 411.621  13
   4  -8  -6 7310.90 378.263   7
  -4  -8   6 7216.82 505.067  16
   4  -8  -6 8160.81 539.130   5
   4  -8  -5 2583.79 229.468   7
  -4  -8   5 2381.50 308.146  16
  -4  -8   5 2774.78 251.266  13
   4  -8  -5 2490.48 318.833   5
  -4  -8   4 106.124 117.221  16
   4  -8  -4 410.954 118.392   7
   4  -8  -4 11.3190 144.934   5
  -4  -8   4 150.725 88.6812  13
   4  -8  -3 19276.4 666.094   7
  -4  -8   3 17948.5 672.042  13
   4  -8  -3 18179.0 767.678   5
  -4  -8   3 18138.6 853.012  16
   4  -8  -2 2702.26 277.668   9
  -4  -8   2 2915.93 335.961  16
   4  -8  -2 2940.79 256.677   7
  -4  -8   2 2829.65 263.145  13
   4  -8  -2 2792.55 299.204   5
   4  -8  -1 112.482 93.2749   9
  -4  -8   1 190.811 128.273  14
  -4  -8   1 492.841 164.379  16
   4  -8  -1 154.793 120.276   5
   4  -8  -1 237.247 108.385   7
   4  -8   0 3610.48 325.135   9
  -4  -8   0 3913.23 363.626  16
  -4  -8   0 3216.28 441.380  14
   4  -8   0 4033.70 318.285   5
   4  -8   0 3976.55 306.097   7
   4  -8   1 44110.0 1275.09   9
  -4  -8  -1 44355.7 1267.76  16
  -4  -8  -1 41790.4 1721.05  14
   4  -8   1 47161.0 1196.13   7
   4  -8   2 1255.67 153.586  16
  -4  -8  -2 1514.10 357.546  14
   4  -8   2 1294.61 189.303   7
   4  -8   2 1161.27 203.415   9
  -4  -8  -2 1186.98 186.450  16
  -4  -8  -3 1012.86 313.333  14
   4  -8   3 1354.03 159.678  16
   4  -8   3 1027.09 175.038   7
  -4  -8  -3 1103.99 162.642  16
   4  -8   3 944.063 188.764   9
   4  -8   4 1302.49 197.370   7
   4  -8   4 1278.95 155.353  16
   4  -8   4 1166.64 208.429   9
   4  -8   5 10896.2 533.475   7
   4  -8   5 11593.8 459.938  16
   4  -8   6 5550.54 313.448  16
   4  -8   6 4923.67 416.559   9
   4  -8   6 5206.32 366.608   7
   4  -8   7 1302.86 244.895   9
   4  -8   7 1584.75 212.913   7
   4  -8   8 8607.41 572.773   9
   4  -8   8 8838.35 479.415   7
   4  -8   9 16267.0 796.830   9
   4  -8   9 17204.5 666.954   7
   4  -8  10 11584.2 655.648   9
   4  -8  10 11973.0 535.158   7
   4  -8  11 10848.7 606.742   9
   4  -8  12 274.791 123.689   9
   4  -8  13 1043.12 164.136   9
   4  -8  14 32300.3 797.429   9
   4  -8  15 14118.0 387.191   9
  -4  -9  15 10929.9 319.295  13
  -4  -9  15 10350.1 295.993  16
  -4  -9  14 16951.1 451.887  13
  -4  -9  14 16333.1 453.668  16
  -4  -9  13 14694.1 445.008  13
  -4  -9  13 14714.4 475.830  16
  -4  -9  12 20219.0 565.126  13
  -4  -9  12 19307.2 613.184  16
  -4  -9  11 232.967 78.4071  13
   4  -9 -11 199.042 121.881   5
  -4  -9  11 209.306 98.1498  16
  -4  -9  10 14291.1 499.300  13
   4  -9 -10 13818.2 587.837   5
  -4  -9  10 13651.2 578.504  16
  -4  -9   9 2288.45 202.315  13
  -4  -9   9 1871.01 230.845  16
   4  -9  -9 2218.20 262.614   5
  -4  -9   8 71.3705 66.1974  13
  -4  -9   7 456.772 159.663  16
  -4  -9   7 461.607 112.991  13
   4  -9  -7 654.038 191.784   5
   4  -9  -7 586.926 121.373   7
  -4  -9   6 7815.29 533.363  16
   4  -9  -6 6689.43 358.530   7
   4  -9  -6 7325.60 477.750   5
  -4  -9   6 7672.82 401.974  13
  -4  -9   5 14804.4 753.721  16
   4  -9  -5 12969.7 636.100   5
   4  -9  -5 12368.2 500.797   7
  -4  -9   5 14186.4 559.198  13
   4  -9  -4 339.172 158.521   5
  -4  -9   4 283.848 161.735  16
   4  -9  -4 271.364 100.785   7
  -4  -9   4 277.753 94.3926  13
   4  -9  -3 176.258 137.172   5
  -4  -9   3 120.312 123.900  16
   4  -9  -3 201.478 97.0910   7
  -4  -9   3 295.670 95.7218  13
  -4  -9   2 554.684 170.277  16
   4  -9  -2 469.147 120.634   7
   4  -9  -2 668.309 160.734   5
  -4  -9   1 79.6349 113.141  16
   4  -9  -1 191.508 95.0739   7
   4  -9  -1 230.772 119.034   5
   4  -9   0 261.141 118.501   9
   4  -9   0 310.967 115.885   5
  -4  -9   0 226.564 108.981  16
   4  -9   0 224.195 100.185   7
  -4  -9  -1 24305.3 796.093  16
   4  -9   1 24419.9 769.289   7
   4  -9   2 6291.68 426.839   9
   4  -9   2 6054.23 366.181   7
   4  -9   3 16046.8 705.376   9
   4  -9   3 17392.9 639.384   7
   4  -9   4 166.688 110.200   9
   4  -9   4 38.0042 87.5632   7
   4  -9   5 5201.62 413.201   9
   4  -9   5 5444.93 348.314   7
   4  -9   6 26363.5 984.140   9
   4  -9   6 25100.8 788.448   7
   4  -9   7 44502.9 1343.61   9
   4  -9   7 44754.9 1103.60   7
   4  -9   8 11149.3 627.906   9
   4  -9   8 11487.0 489.930   7
   4  -9   9 9631.48 562.868   9
   4  -9   9 9621.31 435.330   7
   4  -9  10 3393.97 314.129   9
   4  -9  10 3243.09 236.998   7
   4  -9  11 72.8525 79.7072   9
   4  -9  11 74.6227 66.6640   7
   4  -9  12 9862.10 372.452   9
   4  -9  12 9889.04 344.933   7
   4  -9  13 63.8446 46.2713   7
  -4 -10  12 2918.86 175.880  16
  -4 -10  11 27012.9 678.723  16
  -4 -10  10 4.08604 17.4380  13
  -4 -10   9-4.67819 23.8628  13
  -4 -10   8 3664.30 303.741  16
  -4 -10   8 5.16361 18.6259  13
  -4 -10   7 53526.4 1364.97  16
   4 -10  -7 47687.5 1191.09   5
  -4 -10   6 1130.79 220.056  16
   4 -10  -6 773.630 173.127   5
  -4 -10   5 22714.5 884.450  16
   4 -10  -5 20447.6 697.858   5
  -4 -10   4 25210.3 934.623  16
   4 -10  -4 22412.8 719.623   5
   4 -10  -3 13187.2 489.509   7
  -4 -10   3 18545.2 766.154  16
   4 -10  -2 23240.0 684.618   7
  -4 -10   2 31912.4 964.854  16
   4 -10  -1 36609.9 851.113   7
  -4 -10   1 24217.4 804.332  16
  -4 -10   0 5.74124 26.1991  16
   4 -10   0 2372.53 204.995   7
   4 -10   1 1810.90 183.214   7
   4 -10   2 7625.34 366.643   7
   4 -10   3 157.864 83.8504   7
   4 -10   4 1213.15 153.350   7
   4 -10   5 27747.8 743.443   7
   4 -10   6 308.678 94.1657   7
   4 -10   7 4695.82 265.475   7
   4 -10   8 1014.55 127.096   7
   4 -10   9 8084.32 317.289   7
   4 -10  10 1587.19 127.724   7
  -4 -11   6 1227.20 169.709  16
  -4 -11   5 2259.62 221.431  16
   4 -11  -2 1466.53 132.816   7
   4 -11  -1 663.546 96.4859   7
   4 -11   0 495.521 85.3484   7
   4 -11   1 243.997 71.8885   7
   4 -11   2 6465.97 276.848   7
   4 -11   3 3143.86 190.130   7
   4 -11   4 5548.16 250.520   7
   4 -11   5 541.434 84.7867   7
   5   0 -24 352.048 66.6538   2
   5   0 -23 72.5876 60.4703   2
   5   0 -22 40820.9 990.567   2
   5   0 -21 62.0591 82.0566   2
   5   0 -20 6350.49 413.397   2
   5   0 -19 150.729 98.6128   2
   5   0 -18 4101.68 355.590   2
   5   0 -17 75.3629 77.6731   8
   5   0 -17 122.386 94.9724   2
   5   0 -16 31166.5 1039.72   2
   5   0 -16 26885.0 958.253   8
   5   0 -15-20.8838 89.1255   8
   5   0 -15 86.3665 85.3108   2
   5   0 -14 1136.42 193.879   2
   5   0 -14 1193.27 191.479   8
   5   0 -13 72.7384 76.2151   8
   5   0 -13 95.5372 87.1812   2
   5   0 -12 3672.60 302.796   2
   5   0 -12 3321.35 281.544   8
   5   0 -11 28.4489 41.0529   3
   5   0 -11 92.8151 73.8146   8
   5   0 -11 221.245 94.3961   2
   5   0 -10 168602. 2875.30   8
   5   0 -10 176360. 2926.08   2
   5   0  -9 47.5430 57.9742   8
   5   0  -8 3250.43 248.037   8
   5   0  -7 47.7351 62.3788   8
   5   0  -6 110666. 1923.89   8
   5   0  -5 83.8123 63.6289   8
   5   0  -4 129214. 2112.61   8
   5   0  -3-4.46445 50.9209   8
   5   0  -3 4.40845 57.7697  10
   5   0  -2 15233.8 472.512   8
   5   0  -2 16198.9 483.268  10
   5   0  -1 327.455 77.5148   8
   5   0  -1 349.531 76.9765  10
   5   0   0 499869. 6851.79  10
   5   0   0 493251. 6872.45   8
   5   0   1 186.695 69.0273   8
   5   0   1 119.642 58.0991  10
   5   0   2 65421.8 1265.04   8
   5   0   2 66642.0 1256.90  10
   5   0   3 53.6921 43.1298  10
   5   0   4 8289.49 360.066  10
   5   0   5 21.5395 41.6578  12
   5   0   5 33.3109 49.0512  10
   5   0   6 471.698 98.3294  12
   5   0   6 330.756 86.9450  10
   5   0   7 63.3465 55.0275  10
   5   0   7 21.6028 56.9051   4
   5   0   7 24.7423 50.8778  12
   5   0   8 2829.75 232.546  12
   5   0   8 3244.37 251.729  10
  -5   0  -8 3205.76 278.598   1
   5   0   8 2714.30 248.761   4
  -5   0  -9 128.786 100.647   1
   5   0   9 66.8132 69.8366  10
   5   0   9 142.920 90.9787   4
   5   0   9 106.725 68.8734  12
   5   0  10 129372. 2363.27  12
   5   0  10 132788. 2397.12  10
  -5   0 -10 136801. 2559.92   1
   5   0  10 129706. 2466.14   4
  -5   0 -11 31.4612 82.8711   1
   5   0  11-16.4833 60.9210  10
   5   0  11 74.4496 78.0005   4
   5   0  11-7.87614 64.7804  12
   5   0  12 22600.8 764.588  12
   5   0  12 21894.9 765.690  10
  -5   0 -12 23837.7 882.476   1
   5   0  12 20972.7 791.178   4
  -5   0 -13-22.0569 81.5208   1
   5   0  13 25.8177 53.7634  10
   5   0  13 9.65767 83.8909   4
   5   0  13 24.3856 82.9252  12
   5   0  14 73171.4 1551.92  12
   5   0  14 67688.3 1534.56  10
  -5   0 -14 68479.0 1681.23   1
   5   0  14 67672.4 1596.18   4
   5   0  15 86.3275 83.9723  12
   5   0  15 9.19740 89.0161   4
   5   0  16 117816. 2179.30  12
  -5   0 -17 29.8513 104.019   2
   5   0  17 20.7635 70.6084  12
  -5   0 -18 29211.6 919.072   2
   5   0  18 27618.5 776.396  12
  -5   0 -19-15.3337 95.7951   2
   5   0  19 83.7311 59.0923  12
  -5   0 -20 25517.7 723.927   2
  -5   0 -21 133.692 50.7498   2
   5   0  21 37.6126 39.0138   9
   5   1 -24 432.928 66.0324   2
   5  -1 -24 505.790 70.4360   2
   5   1 -23 2519.00 185.805   2
   5  -1 -23 2531.20 187.016   2
   5   1 -22 611.749 112.102   2
   5   1 -21 9474.50 458.872   2
   5   1 -20 21676.4 767.775   2
   5   1 -19 1746.79 234.036   2
   5   1 -18 3625.28 328.390   2
   5   1 -17 10222.9 560.197   2
   5  -1 -17 9271.57 534.364   8
   5   1 -17 8883.92 523.459   8
   5   1 -16 11872.3 610.435   2
   5  -1 -16 12644.3 632.136   2
   5  -1 -16 10838.5 575.633   8
   5   1 -16 11548.3 593.264   8
   5  -1 -15 41482.3 1205.34   2
   5   1 -15 42308.5 1210.18   2
   5  -1 -15 38552.3 1149.30   8
   5  -1 -14 9604.10 528.039   2
   5   1 -14 9099.48 510.307   2
   5  -1 -14 8290.20 478.728   8
   5   1 -14 8111.83 475.298   8
   5   1 -13 431.717 118.350   2
   5  -1 -13 439.144 120.382   2
   5   1 -13 331.925 103.470   8
   5  -1 -13 425.081 114.060   8
   5  -1 -12 8991.79 466.661   8
   5   1 -12 8752.19 458.014   8
   5   1 -12 9196.35 479.849   2
   5  -1 -12 9013.36 389.557   3
   5  -1 -12 9859.34 497.760   2
  -5  -1  12 8279.77 327.476  13
   5  -1 -11 7333.86 406.733   8
   5   1 -11 7183.62 400.634   8
   5   1 -11 8028.94 431.645   2
   5  -1 -11 7735.36 426.087   2
  -5  -1  11 7000.92 302.497  13
   5  -1 -10 2886.64 246.337   8
   5   1 -10 2772.28 241.547   8
   5   1 -10 2664.53 239.479   2
   5  -1 -10 2753.58 245.104   2
  -5  -1  10 2333.34 172.116  13
   5  -1  -9 142003. 2445.86   8
   5   1  -9 141432. 2439.75   8
   5  -1  -8 2117.35 200.356   8
   5   1  -8 2121.76 201.165   8
   5  -1  -7 65725.4 1347.30   8
   5   1  -7 67772.3 1359.46   8
   5  -1  -6 13552.5 480.694   8
   5   1  -6 13340.8 479.202   8
   5  -1  -5 2378.87 187.707   8
   5   1  -5 2357.15 186.340   8
   5   1  -4 6662.56 307.943   8
   5  -1  -4 6472.11 304.616   8
   5   1  -3 97423.5 1647.91   8
   5  -1  -3 93929.1 1634.91   8
   5  -1  -2 19163.0 539.219   8
   5   1  -2 19339.9 541.526   8
   5   1  -2 20174.4 550.993  10
   5  -1  -2 19143.6 545.289  10
   5  -1  -1 18151.1 528.504   8
   5   1  -1 19537.3 542.286   8
   5   1  -1 19900.3 543.306  10
   5  -1  -1 19613.3 544.689  10
   5  -1   0 49557.7 1018.06   8
   5   1   0 50706.0 1022.40   8
   5   1   0 50477.4 1004.15  10
   5  -1   0 50308.5 1010.62  10
   5  -1   1 45950.8 975.493   8
   5   1   1 46173.8 970.164   8
   5   1   1 46110.5 955.078  10
   5  -1   1 46422.4 963.071  10
   5   1   2 16389.7 496.639  10
   5  -1   2 13654.8 464.412  10
   5   1   3 82525.1 1499.75  10
   5  -1   3 82705.9 1503.17  10
   5   1   4 5505.98 289.922  10
   5  -1   4 5287.27 286.851  10
   5   1   5 35274.3 859.955  10
   5  -1   5 35751.9 865.548  10
   5  -1   5 33676.2 837.750  12
   5   1   5 34159.6 842.747  12
   5  -1   6 469.509 104.249   4
   5   1   6 331.831 86.7007  10
   5  -1   6 400.155 95.5042  10
   5  -1   6 423.624 93.2741  12
   5   1   6 363.490 88.4365  12
   5   1   7 36286.5 912.983  10
   5  -1   7 36969.5 925.063  10
   5  -1   7 35420.5 897.234  12
   5   1   7 36109.5 900.132  12
   5  -1   7 34302.1 944.702   4
   5   1   7 33529.7 927.866   4
   5   1   8 9537.72 442.773  10
   5  -1   8 10390.7 459.749  10
   5   1   8 9999.00 444.788  12
   5  -1   8 10463.2 454.755  12
   5  -1   8 10885.9 501.732   4
   5   1   8 10397.2 484.523   4
  -5  -1  -8 10217.1 496.645   1
  -5   1  -8 10493.0 508.250   1
   5   1   9 154398. 2682.78  10
   5  -1   9 160434. 2704.71  10
   5  -1   9 161704. 2690.71  12
   5   1   9 157392. 2672.82  12
   5   1   9 152049. 2755.71   4
   5  -1   9 152321. 2772.58   4
  -5  -1  -9 159394. 2823.85   1
  -5   1  -9 162611. 2842.94   1
   5   1  10 3922.41 299.746  10
   5  -1  10 4651.77 320.512  10
   5  -1  10 4091.78 300.479  12
   5   1  10 4872.59 320.992  12
   5   1  10 4076.53 322.036   4
   5  -1  10 4238.32 333.128   4
  -5  -1 -10 4441.72 349.949   1
  -5   1 -10 4578.21 355.350   1
   5   1  11 8028.86 437.908  10
   5  -1  11 8948.74 462.207  10
   5  -1  11 8499.13 442.445  12
   5   1  11 8211.30 433.451  12
   5   1  11 8091.49 464.381   4
   5  -1  11 8810.75 488.210   4
  -5  -1 -11 8657.29 502.234   1
  -5   1 -11 8779.68 507.463   1
   5   1  12 53552.7 1289.89  10
   5  -1  12 51074.0 1264.44  10
   5  -1  12 50513.9 1250.12  12
   5   1  12 53374.1 1266.28  12
   5   1  12 51721.5 1330.40   4
   5  -1  12 50697.6 1334.25   4
  -5  -1 -12 51565.0 1376.85   1
  -5   1 -12 54475.4 1412.97   1
   5   1  13 8763.84 460.095  10
   5  -1  13 8670.20 460.157  10
   5   1  13 8457.32 448.254  12
   5   1  13 8970.36 495.908   4
   5  -1  13 8450.09 487.894   4
  -5   1 -13 9013.29 527.239   1
  -5  -1 -13 8224.23 504.688   1
   5   1  14 2123.83 226.831  10
   5  -1  14 2513.87 246.287  10
  -5   1 -14 2197.01 267.287   1
  -5  -1 -14 2379.53 275.294   1
   5   1  14 2302.98 249.592   4
   5   1  14 2559.65 242.670  12
   5   1  15 5640.82 383.399   4
   5   1  15 5221.59 342.506  12
   5   1  16 262.021 102.405  12
   5   1  17 645.069 125.390  12
  -5   1 -17 1053.46 192.580   2
   5   1  18 4345.04 277.487  12
  -5   1 -18 5199.87 359.221   2
   5  -1  19 4143.74 256.618   9
  -5   1 -19 4891.21 322.480   2
   5  -1  19 4267.57 251.290  12
   5   1  19 4096.92 245.026  12
  -5   1 -20 4092.19 259.250   2
  -5  -1 -20 4208.26 258.363   2
   5  -1  20 3983.50 221.980   9
  -5   1 -21 4558.86 215.747   2
  -5  -1 -21 4298.38 208.407   2
   5  -1  21 4047.33 184.111   9
   5   2 -23 1080.62 113.773   2
   5  -2 -23 1091.00 116.638   2
   5   2 -22 18736.2 575.273   2
   5  -2 -22 20340.9 599.442   2
   5   2 -21 356.322 97.7040   2
   5  -2 -21 340.096 97.6225   2
   5   2 -20 4888.41 335.498   2
   5  -2 -20 5502.64 358.031   2
   5   2 -19 25344.3 853.374   2
   5  -2 -19 25825.5 868.961   2
   5   2 -18 432.684 137.506   2
   5  -2 -18 519.068 146.818   2
   5   2 -17 399.969 124.995   2
   5  -2 -17 376.251 125.126   2
  -5  -2  16 11482.7 393.399  13
   5  -2 -16 10710.2 565.007   8
   5   2 -16 10089.3 545.656   8
   5   2 -16 11831.2 595.032   2
   5  -2 -16 12336.9 611.984   2
  -5  -2  15 13248.0 438.691  13
   5  -2 -15 12214.3 597.999   8
   5   2 -15 13331.3 626.382   2
   5  -2 -15 13782.0 645.002   2
  -5  -2  14 19875.7 568.242  13
   5   2 -14 21088.1 787.505   2
   5  -2 -14 21062.8 798.884   2
   5  -2 -14 18935.7 745.658   8
   5   2 -14 18912.5 744.041   8
   5  -2 -13 594.156 137.225   2
  -5  -2  13 667.654 105.870  13
   5   2 -13 673.194 137.357   8
   5  -2 -13 735.534 149.252   8
   5   2 -13 1107.55 179.509   2
  -5  -2  12 3263.45 213.833  13
   5   2 -12 3565.83 296.472   2
   5  -2 -12 3732.47 306.126   2
   5  -2 -12 3102.09 274.098   8
   5   2 -12 3613.54 292.811   8
   5   2 -11 364.221 109.360   2
   5  -2 -11 502.179 121.096   2
  -5  -2  11 325.162 80.0425  13
   5  -2 -11 485.820 115.964   8
   5   2 -11 495.816 117.347   8
   5  -2 -10 7519.84 399.986   8
   5   2 -10 7360.51 396.224   8
  -5  -2  10 7014.81 321.133  13
   5   2 -10 7513.60 403.818   2
   5  -2 -10 7350.06 402.823   2
   5  -2  -9 16499.5 591.726   8
   5   2  -9 16170.7 588.570   8
   5   2  -9 16873.8 604.696   2
   5  -2  -9 16744.9 605.293   2
  -5  -2   9 15373.5 497.700  13
   5  -2  -8 2975.00 233.337   8
   5   2  -8 3211.06 241.380   8
   5  -2  -7 10741.7 438.040   8
   5   2  -7 11241.1 446.994   8
   5  -2  -6 7505.17 344.083   8
   5   2  -6 7511.67 343.085   8
   5  -2  -5 33006.6 796.697   8
   5   2  -5 31916.2 788.413   8
   5  -2  -4 15542.0 496.169   8
   5   2  -4 16178.2 505.126   8
   5  -2  -3 2334.08 176.279   8
   5   2  -3 2480.95 182.674   8
   5  -2  -2 14977.3 472.972   8
   5   2  -2 14685.2 468.881   8
   5  -2  -2 15278.9 477.215  10
   5   2  -1 61696.8 1182.28   8
   5  -2  -1 61861.5 1184.79   8
   5   2  -1 60359.4 1158.47  10
   5  -2  -1 61974.9 1176.49  10
   5  -2   0 640.245 100.749   8
   5   2   0 812.336 110.547   8
   5   2   0 671.297 96.8682  10
   5  -2   0 748.746 104.216  10
   5  -2   1 81211.9 1483.84   8
   5   2   1 81150.9 1475.41   8
   5   2   1 81352.6 1452.51  10
   5  -2   1 83446.0 1468.19  10
   5   2   2 27422.8 696.330  10
   5  -2   2 27945.2 705.154  10
   5   2   3 806.285 110.886  10
   5  -2   3 885.719 117.589  10
   5   2   4 2760.99 205.269  10
   5  -2   4 3062.40 216.762  10
   5   2   4 3017.96 213.935  12
   5  -2   4 2692.05 203.312  12
   5   2   5 142.992 64.5859  10
   5  -2   5 22.7682 42.0807  10
   5  -2   5 206.231 67.8823  12
   5   2   5 5.56998 43.0942  12
   5   2   6 2967.55 227.024  10
   5  -2   6 3263.31 239.255  10
   5  -2   6 2910.02 223.854  12
   5   2   6 3185.06 232.386  12
   5  -2   6 2977.96 247.971   4
   5   2   6 3195.19 251.498   4
   5   2   7 12916.9 504.567  10
   5  -2   7 13341.9 512.350  10
  -5  -2  -7 12052.6 519.286   1
   5  -2   7 12916.3 469.409   6
   5  -2   7 12201.9 486.794  12
   5   2   7 12408.9 488.660  12
   5   2   7 12136.0 518.779   4
   5  -2   7 12172.8 528.935   4
   5   2   8 192.422 77.6527  10
   5  -2   8 505.585 104.244  10
   5   2   8 199.105 87.1797   4
   5  -2   8 213.906 91.9898   4
   5  -2   8 275.698 88.1680  12
   5   2   8 285.687 87.1142  12
   5  -2   8 233.811 80.0598   6
  -5   2  -8 173.425 89.4090   1
  -5  -2  -8 107.020 78.6160   1
  -5  -2  -9 39046.9 1088.22   1
  -5   2  -9 38393.5 1083.18   1
   5  -2   9 40107.8 1019.89  12
   5   2   9 39370.0 1002.34  12
   5  -2   9 38960.4 949.438   6
   5   2   9 40273.8 1025.92  10
   5  -2   9 40081.1 1029.85  10
   5   2   9 39796.6 1087.98   4
   5  -2   9 37915.6 1086.20   4
  -5  -2 -10 1194.27 188.821   1
  -5   2 -10 1051.04 177.809   1
   5  -2  10 734.333 132.317  12
   5   2  10 801.383 136.704  12
   5  -2  10 831.747 130.051   6
   5   2  10 619.276 124.434  10
   5  -2  10 810.711 140.239  10
   5   2  10 1274.77 188.575   4
   5  -2  10 936.530 167.592   4
  -5  -2 -11 21065.5 802.069   1
  -5   2 -11 23597.0 840.021   1
   5  -2  11 22280.6 745.821  12
   5   2  11 21821.5 732.225  12
   5  -2  11 22190.5 675.230   6
   5   2  11 21930.4 743.930  10
   5  -2  11 22230.8 752.846  10
   5   2  11 21933.9 791.799   4
   5  -2  11 21612.4 796.350   4
  -5   2 -12 1654.62 226.098   1
  -5  -2 -12 1745.97 232.523   1
   5  -2  12 1836.47 208.357  12
   5   2  12 1986.43 211.822  12
   5  -2  12 1832.50 181.034   6
   5   2  12 1768.80 204.068  10
   5  -2  12 1594.70 198.021  10
   5   2  12 1865.23 225.945   4
   5  -2  12 1827.95 224.562   4
  -5   2 -13 2056.89 254.147   1
  -5  -2 -13 1712.68 232.211   1
   5  -2  13 2392.43 239.113  12
   5   2  13 1895.08 210.871  12
   5   2  13 2128.97 227.196  10
   5  -2  13 1735.86 206.047  10
   5   2  13 2376.23 255.420   4
   5  -2  13 2038.74 243.550   4
   5  -2  13 2006.86 186.353   6
   5  -2  14 9387.94 466.612  12
   5   2  14 9090.93 452.712  12
   5   2  14 9429.07 502.144   4
   5  -2  14 9511.43 506.176   4
   5  -2  15 888.808 148.958  12
   5   2  15 1058.99 160.426  12
   5  -2  15 761.576 116.825   7
   5  -2  16 1596.51 184.629  12
   5   2  16 1534.92 178.442  12
   5  -2  17 551.005 108.693  12
   5   2  17 242.606 84.6726  12
  -5   2 -17 480.623 131.415   2
  -5  -2 -17 260.202 104.974   2
   5  -2  18 2399.96 195.157  12
   5   2  18 2530.31 198.183  12
  -5   2 -18 2342.35 230.596   2
  -5  -2 -18 2320.07 225.445   2
  -5  -2 -19 3032.38 230.408   2
  -5   2 -19 3269.72 242.555   2
  -5   2 -20 5006.74 250.078   2
  -5  -2 -20 4930.95 247.116   2
   5   3 -22 1011.95 113.502   2
   5  -3 -22 1154.02 121.865   2
   5   3 -21 19546.6 585.697   2
   5  -3 -21 17612.3 570.509   2
   5   3 -20 23024.3 713.343   2
   5  -3 -20 23194.9 720.130   2
  -5  -3  19 3.16107 39.1662  13
   5   3 -19 149.775 88.0952   2
   5  -3 -19-8.06795 78.0835   2
  -5  -3  18 14265.6 423.966  13
   5   3 -18 14591.0 616.960   2
   5  -3 -18 13417.9 602.153   2
   5   3 -17 217.277 104.522   2
   5  -3 -17 233.103 107.460   2
  -5  -3  17 303.876 75.2570  13
   5   3 -16 107.598 89.2621   2
   5  -3 -16 80.1987 90.0408   2
  -5  -3  16 146.637 59.0131  13
   5  -3 -16 59.0694 76.1678   8
   5   3 -16 39.0437 73.8587   8
   5   3 -15 40856.0 1151.24   2
   5  -3 -15 39412.7 1151.67   2
  -5  -3  15 41085.3 910.017  13
   5  -3 -15 35892.9 1099.81   8
   5   3 -15 35891.6 1096.93   8
   5   3 -14 33957.2 1026.95   2
   5  -3 -14 33654.8 1033.68   2
  -5  -3  14 34125.3 825.147  13
   5  -3 -14 30899.0 987.842   8
   5   3 -14 31161.1 988.130   8
   5   3 -13 4046.61 325.150   2
   5  -3 -13 3817.53 321.483   2
   5  -3 -13 3701.54 310.187   8
   5   3 -13 3951.31 317.343   8
  -5  -3  13 3805.08 247.601  13
   5  -3 -12 66907.8 1529.98   8
   5   3 -12 67677.9 1532.26   8
   5   3 -12 71540.1 1567.09   2
   5  -3 -12 70804.9 1571.05   2
  -5  -3  12 66849.2 1395.66  16
  -5  -3  12 70316.7 1359.96  13
   5  -3 -11 8253.02 437.518   8
   5   3 -11 9050.23 455.638   8
   5   3 -11 9225.27 464.835   2
   5  -3 -11 8910.42 460.217   2
  -5  -3  11 8333.79 401.790  16
  -5  -3  11 9267.41 392.495  13
   5  -3 -10 5033.61 323.257   8
   5   3 -10 4540.74 308.031   8
   5   3 -10 5317.38 337.251   2
   5  -3 -10 4831.11 324.914   2
  -5  -3  10 4672.04 297.306  16
  -5  -3  10 5190.21 291.378  13
   5  -3  -9 193.446 72.2086   8
   5   3  -9 149.028 69.9953   8
  -5  -3   9 174.719 65.3479  13
   5   3  -9 132.798 71.3332   2
   5  -3  -9 147.827 70.9404   2
   5  -3  -8 458.968 90.5018   7
   5  -3  -8 438.932 92.6610   8
   5   3  -8 306.848 79.9720   8
  -5  -3   8 399.309 91.4110  13
   5  -3  -7 1490.97 158.315   8
   5   3  -7 1759.45 166.712   8
   5  -3  -6 22184.8 636.012   8
   5   3  -6 22036.9 632.159   8
   5  -3  -5 9209.89 378.798   8
   5   3  -5 9205.09 374.774   8
   5  -3  -4 53396.5 1080.56   8
   5   3  -4 52996.5 1076.34   8
   5  -3  -3 3847.13 229.970   8
   5   3  -3 4928.19 256.085   8
   5  -3  -2 318.810 72.1402   8
   5   3  -2 378.769 78.5146   8
   5  -3  -1 5386.80 276.898   8
   5   3  -1 5424.79 276.251   8
   5   3  -1 5223.59 263.279  10
   5  -3  -1 5590.82 274.882  10
   5  -3   0 18787.6 561.930   8
   5   3   0 18912.0 556.000   8
   5   3   0 18740.8 541.608  10
   5  -3   0 18908.2 551.833  10
   5   3   1 14569.5 469.679  10
   5  -3   1 13771.0 464.604  10
   5   3   2 60792.9 1196.44  10
   5  -3   2 61307.5 1205.01  10
   5   3   3 3419.84 227.851  10
   5  -3   3 3351.69 225.019  10
   5  -3   4 2879.43 239.247   9
   5   3   4 2986.59 219.699  10
   5  -3   4 2691.95 208.361  10
   5   3   5 10708.4 435.563  10
   5  -3   5 10363.1 429.510  10
   5  -3   5 9637.10 450.799   4
   5   3   5 9371.21 441.046   4
   5  -3   5 10683.7 479.530   9
   5  -3   6 2265.66 229.507   9
   5   3   6 2190.57 199.338  10
   5  -3   6 1971.99 189.642  10
   5  -3   6 1908.72 179.078   7
   5  -3   6 1964.85 211.580   4
   5   3   6 1915.70 204.608   4
   5   3   6 1971.85 187.363  12
   5  -3   6 1863.10 183.885  12
   5  -3   7 6940.45 363.196  12
   5   3   7 7112.54 365.625  12
   5  -3   7 6956.09 409.765   9
   5   3   7 7421.86 378.948  10
   5  -3   7 7155.86 371.231  10
   5  -3   7 6907.34 350.115   7
   5  -3   7 6815.58 361.521   6
  -5  -3  -7 6791.82 395.831   1
  -5   3  -7 7036.35 396.353   1
   5   3   7 6458.55 388.004   4
   5  -3   7 6710.74 399.442   4
   5  -3   8 2682.30 230.739  12
   5   3   8 2508.97 221.970  12
   5  -3   8 2245.05 244.470   9
   5   3   8 2900.58 241.594  10
   5  -3   8 2599.22 228.595  10
  -5  -3  -8 2300.66 239.791   1
  -5   3  -8 2101.60 227.427   1
   5  -3   8 2236.04 239.477   4
   5   3   8 2428.68 245.552   4
   5  -3   8 2664.91 220.603   7
   5  -3   8 2419.48 219.591   6
   5  -3   9 16377.6 608.565  12
   5   3   9 16118.8 596.814  12
   5   3   9 15996.8 608.312  10
   5  -3   9 17135.9 627.429  10
  -5  -3  -9 14899.1 642.173   1
  -5   3  -9 15529.8 647.294   1
   5   3   9 15365.8 650.329   4
   5  -3   9 16294.3 674.906   4
   5  -3   9 16412.4 583.596   7
   5  -3   9 16665.7 601.500   6
   5  -3  10 1854.88 206.694  12
   5   3  10 1946.94 208.509  12
   5   3  10 2108.04 216.701  10
   5  -3  10 2039.06 217.188  10
  -5  -3 -10 1833.10 230.137   1
  -5   3 -10 1987.51 234.984   1
   5   3  10 1899.19 227.877   4
   5  -3  10 1760.60 224.223   4
   5  -3  10 1921.55 202.177   6
   5  -3  11 16139.6 621.995  12
   5   3  11 16508.4 620.906  12
   5  -3  11 16272.5 597.845   6
   5   3  11 16155.1 630.931  10
   5  -3  11 15953.7 631.648  10
  -5   3 -11 15505.3 665.391   1
  -5  -3 -11 14654.6 656.953   1
   5   3  11 16398.2 679.961   4
   5  -3  11 16306.2 684.353   4
   5  -3  12 78.5220 63.3297  12
   5   3  12 38.6810 70.5908  12
   5   3  12 32.8212 57.6922  10
   5  -3  12 33.1930 58.3458  10
   5   3  12 46.9011 78.6213   4
   5  -3  12 28.8325 71.0421   4
  -5   3 -12-29.0938 81.2841   1
  -5  -3 -12-29.5326 92.5899   1
   5  -3  12 27.3121 62.3039   6
   5  -3  13 133.634 76.9825   7
   5   3  13 192.270 100.175   4
   5  -3  13 46.7066 79.7447   4
   5  -3  13 117.692 77.5159   6
   5  -3  13 146.941 78.9104  12
   5   3  13 68.8454 74.0474  12
   5  -3  14 25124.9 786.501  12
   5   3  14 26861.9 803.602  12
   5  -3  14 24811.2 726.201   7
   5  -3  15 1300.59 167.496  12
   5   3  15 1314.45 167.966  12
   5  -3  15 1046.13 142.153   7
   5  -3  16 18902.9 616.872  12
   5   3  16 18963.8 617.106  12
  -5   3 -16 18749.5 692.414   2
  -5  -3 -16 18096.1 684.989   2
   5  -3  16 18704.9 551.542   7
   5  -3  17 159.043 72.4117  12
   5   3  17 246.852 72.4239  12
   5  -3  17 255.811 105.800   9
  -5   3 -17 241.994 96.8226   2
  -5  -3 -17 168.130 90.5716   2
   5  -3  17 3.85884 17.6128   7
  -5   3 -18 614.910 114.915   2
  -5  -3 -18 454.003 106.607   2
   5  -3  18 374.402 104.472   9
  -5  -3 -19 751.049 105.429   2
  -5   3 -19 728.817 102.476   2
   5  -3  19 1041.50 123.722   9
   5  -3  20 163.871 57.9504   9
   5  -4 -21-3.50172 17.8618   2
   5   4 -20 8770.08 356.352   2
   5  -4 -20 8853.20 368.845   2
   5   4 -19 416.837 96.3126   2
   5  -4 -19 536.693 111.361   2
  -5  -4  19 499.542 75.9726  13
   5   4 -18 285.743 90.0083   2
   5  -4 -18 265.313 95.9117   2
  -5  -4  18 290.264 67.9752  13
   5   4 -17 5079.26 339.277   2
   5  -4 -17 5122.46 353.357   2
  -5  -4  17 5897.67 283.096  13
   5   4 -16 543.151 121.029   2
   5  -4 -16 318.785 101.154   2
  -5  -4  16 457.619 88.7293  13
   5   4 -15 13276.7 593.301   2
   5  -4 -15 12763.5 592.234   2
  -5  -4  14 22953.8 660.629  13
   5   4 -14 20186.7 746.339   2
   5  -4 -14 20610.6 762.484   2
  -5  -4  14 21922.1 676.461  16
   5  -4 -13 8194.46 452.316   8
   5   4 -13 8967.49 476.297   8
  -5  -4  13 10302.9 429.527  13
   5   4 -13 9290.00 484.511   2
   5  -4 -13 8622.78 471.830   2
  -5  -4  13 10131.0 453.571  16
   5  -4 -12 5761.26 365.298   8
   5   4 -12 5631.29 367.504   8
  -5  -4  12 6473.54 342.990  13
   5   4 -12 6957.29 404.945   2
   5  -4 -12 5937.01 376.955   2
  -5  -4  12 6122.55 361.860  16
   5  -4 -11 22273.2 725.943   8
   5   4 -11 23353.7 753.113   8
  -5  -4  11 24734.8 714.496  13
   5   4 -11 24112.1 771.000   2
   5  -4 -11 23105.0 760.593   2
  -5  -4  11 24509.7 775.051  16
   5  -4 -10 11892.6 486.225   8
   5   4 -10 12053.4 497.136   8
  -5  -4  10 13132.3 501.996  13
   5  -4 -10 11809.0 507.203   2
  -5  -4  10 12874.2 549.379  16
  -5  -4   9 3886.73 299.951  16
   5  -4  -9 3890.06 266.245   8
   5   4  -9 3493.70 252.480   8
   5  -4  -9 3953.37 254.687   7
  -5  -4   9 4269.74 276.393  13
   5  -4  -9 3987.83 319.539   5
   5  -4  -9 3990.05 276.686   2
   5  -4  -8 34726.5 879.832   8
   5   4  -8 34524.9 875.701   8
   5  -4  -8 37535.1 864.959   7
  -5  -4   8 38576.2 933.559  13
   5  -4  -8 34771.9 893.956   2
   5  -4  -8 38002.7 1041.10   5
   5  -4  -7 635.174 99.3921   7
   5  -4  -7 436.496 89.7396   8
   5   4  -7 267.052 74.8000   8
  -5  -4   7 537.702 109.564  13
   5  -4  -7 394.454 125.875   5
   5  -4  -6 7049.60 402.470   5
   5  -4  -6 7092.99 315.290   7
   5  -4  -6 7893.64 356.334   9
   5  -4  -6 6902.15 324.346   8
   5   4  -6 6584.69 313.448   8
   5  -4  -5 7507.41 334.436   8
   5   4  -5 7505.43 327.495   8
   5  -4  -5 8109.87 355.390   9
   5  -4  -5 7948.97 334.400   7
   5  -4  -4 27562.8 687.601   7
   5  -4  -4 27195.9 695.053   8
   5   4  -4 25640.7 667.415   8
   5  -4  -4 27569.0 801.399   5
   5  -4  -3 14829.8 473.102   7
   5  -4  -3 14355.0 479.723   8
   5   4  -3 14192.9 463.793   8
   5  -4  -3 15173.5 555.810   5
   5   4  -2 45316.6 967.233   8
   5  -4  -2 46210.6 993.610   8
   5  -4  -1 7178.38 331.874   8
   5   4  -1 6752.65 313.874   8
   5   4   0 12863.8 448.407  10
   5  -4   0 12397.9 489.574   9
   5  -4   1 50409.9 1080.11   7
   5   4   1 51865.8 1070.65  10
   5  -4   1 51810.4 1074.75  10
   5  -4   1 51793.8 1177.54   9
   5  -4   2 38091.0 911.248   7
   5   4   2 39023.3 900.829  10
   5  -4   2 39938.9 904.874  10
   5  -4   2 37239.8 886.492  11
   5  -4   2 40761.8 1026.51   9
   5   4   3 31825.6 794.922  10
   5  -4   3 32501.1 802.789  10
   5  -4   3 31007.5 818.281   7
   5  -4   4 23911.1 696.257   7
   5   4   4 23814.4 675.466  10
   5  -4   4 23292.3 672.164  10
   5  -4   4 23077.1 741.024   4
   5  -4   5 3046.52 274.993   9
   5   4   5 2892.75 223.958  10
   5  -4   5 2772.09 217.729  10
   5  -4   5 2853.27 228.340   7
  -5  -4  -5 2509.44 234.758   1
  -5   4  -5 2698.24 240.179   1
   5  -4   5 2357.42 234.066   4
   5  -4   6 1744.51 221.313   9
   5   4   6 2006.36 190.397  10
   5  -4   6 2070.09 193.696  10
   5  -4   6 1966.28 197.815   7
  -5  -4  -6 1730.85 207.012   1
  -5   4  -6 1828.68 209.617   1
   5  -4   6 1723.48 208.297   4
   5  -4   7 46100.1 1222.17   9
   5   4   7 44716.5 1064.70  10
   5  -4   7 43754.8 1056.93  10
   5  -4   7 44273.6 1076.59   7
  -5  -4  -7 40512.4 1127.65   1
  -5   4  -7 43831.4 1150.27   1
   5  -4   7 42516.5 1154.98   4
   5  -4   8 2674.72 281.326   9
   5   4   8 2770.48 235.308  10
   5  -4   8 2494.85 227.414  10
  -5  -4  -8 2512.98 258.708   1
  -5   4  -8 2655.53 264.333   1
   5   4   8 2314.07 245.324   4
   5  -4   8 2364.10 248.414   4
   5  -4   8 2231.41 221.810   7
   5  -4   8 2262.26 228.773   6
   5  -4   9 24392.2 756.673  12
   5   4   9 22945.5 742.443  10
   5  -4   9 23426.7 751.749  10
  -5   4  -9 22395.1 806.316   1
   5   4   9 22361.8 794.436   4
   5  -4   9 22777.7 813.233   4
   5  -4   9 23720.5 758.877   7
   5  -4   9 22336.8 746.194   6
   5   4  10 1447.19 176.400  12
   5  -4  10 1465.11 180.880  12
   5  -4  10 1555.55 189.876   7
   5  -4  10 1538.51 191.724   6
   5   4  10 1561.19 191.789  10
   5  -4  10 1445.95 184.132  10
  -5  -4 -10 1364.36 204.405   1
   5   4  10 1475.60 199.536   4
   5  -4  10 1490.51 206.177   4
   5  -4  11 389.050 103.025  12
   5   4  11 373.745 100.232  12
   5  -4  11 315.050 104.514   7
   5  -4  11 332.996 99.1398  10
   5   4  11 347.372 112.280   4
   5  -4  11 213.697 100.612   4
  -5  -4 -11 260.921 101.097   1
   5  -4  11 220.380 93.4359   6
   5  -4  12 9418.62 454.033   7
   5  -4  12 9994.00 462.975   6
   5   4  12 9645.75 456.947  12
   5  -4  12 9319.64 452.137  12
   5   4  12 9503.55 490.221   4
   5  -4  12 9250.11 496.911   4
   5  -4  13 8761.24 427.614   7
   5  -4  13 8586.16 424.467  12
   5  -4  13 9295.28 528.155   9
   5  -4  14 62067.2 1304.68   7
  -5   4 -14 63289.0 1471.62   2
   5  -4  14 62495.9 1322.30  12
   5  -4  14 64875.9 1521.16   9
   5  -4  15 792.107 166.909   9
  -5   4 -15 775.070 150.423   2
  -5  -4 -15 738.067 150.033   2
   5  -4  15 929.620 127.580   7
   5  -4  16 11451.7 507.488   9
  -5  -4 -16 10176.2 466.478   2
  -5   4 -16 11181.6 481.287   2
   5  -4  16 10796.5 402.922   7
   5  -4  17 80.4394 52.4285   7
   5  -4  17 82.5562 87.5254   9
  -5   4 -17 43.3931 61.2519   2
  -5  -4 -17 78.4259 66.4067   2
   5  -4  18 4.71287 8.49968   7
  -5  -4 -18 7.28029 18.5680   2
   5  -4  19 220.475 64.1758   9
  -5  -5  20 2101.24 120.961  13
  -5  -5  19 1784.43 126.354  13
  -5  -5  18 11369.1 373.629  13
  -5  -5  17 10614.3 386.115  13
  -5  -5  16 90.6481 62.9332  13
  -5  -5  15 10733.8 440.604  16
  -5  -5  15 11292.5 439.221  13
  -5  -5  14 3479.12 267.507  16
  -5  -5  14 3905.70 261.174  13
  -5  -5  13 7968.06 423.042  16
  -5  -5  13 8521.75 400.978  13
  -5  -5  12 25052.6 813.349  16
  -5  -5  12 24378.5 736.662  13
  -5  -5  11 7892.35 450.188  16
  -5  -5  11 7912.71 398.350  13
  -5  -5  10 26179.2 872.602  16
   5  -5 -10 27595.4 907.161   5
  -5  -5  10 25891.5 777.322  13
  -5  -5   9 51810.8 1319.96  16
  -5  -5   9 51184.7 1191.26  13
   5  -5  -9 52423.6 1342.26   5
   5  -5  -8 58.1325 119.030   5
  -5  -5   8 141.378 86.8493  13
  -5  -5   8 105.451 86.1076  16
  -5  -5   7 17247.3 715.759  16
   5  -5  -7 17919.4 575.355   7
   5  -5  -7 17202.2 708.277   5
   5  -5  -6 7950.54 363.362   7
   5  -5  -5 9531.90 419.619   9
   5  -5  -5 9382.31 492.733   5
   5  -5  -5 9781.59 405.493   7
  -5  -5   4 7424.15 477.425  14
   5  -5  -4 8444.19 396.159   9
   5  -5  -4 8005.55 442.867   5
   5  -5  -4 8747.93 377.246   7
   5  -5  -3 169502. 2813.79   9
   5  -5  -3 167855. 2896.24   5
   5  -5  -3 174080. 2725.65   7
   5  -5  -2 29280.4 832.339   9
   5  -5  -2 30967.3 872.779   5
   5  -5  -2 31024.9 792.572   7
   5  -5  -1 29354.9 844.047   9
   5  -5  -1 30080.8 843.828   5
   5  -5  -1 29663.1 782.452   7
   5  -5   0 2603.27 213.599   7
   5  -5   0 1404.51 180.559   9
   5  -5   1 5047.53 303.870   7
   5  -5   1 5279.53 348.756   9
   5  -5   2 6071.11 340.458   7
   5  -5   2 6268.70 393.262   9
   5  -5   3 149085. 2578.93   7
   5  -5   3 157750. 2774.26   9
   5  -5   4 15281.6 582.283   7
   5  -5   4 16308.6 674.464   9
   5  -5   5 3885.66 289.778   7
  -5  -5  -5 2855.59 506.217  15
   5  -5   6 69.7352 78.0564   7
  -5  -5  -6 30.6568 178.298  15
   5  -5   7 10181.6 490.581   7
  -5  -5  -7 12486.0 1030.32  15
   5  -5   8 173.451 95.1635   7
  -5  -5  -8 81.8086 145.899  15
   5  -5   9 83812.6 1808.78   7
  -5  -5  -9 115590. 2999.43  15
   5  -5  10 2102.95 231.772   7
   5  -5  10 2018.92 272.592   9
  -5  -5 -10 1673.10 303.480  14
  -5  -5 -10 2609.52 421.388  15
   5  -5  11 1778.99 211.010   7
   5  -5  11 1724.91 248.660   9
   5  -5  12 14568.5 582.239   7
   5  -5  12 15801.2 713.432   9
   5  -5  13 12568.0 516.784   7
   5  -5  13 13029.1 635.126   9
   5  -5  14 15098.0 541.486   7
   5  -5  14 16057.9 676.350   9
   5  -5  15 6195.92 310.486   7
   5  -5  15 6322.02 388.040   9
   5  -5  16 13741.9 439.288   7
   5  -5  16 14333.3 538.476   9
   5  -5  17 4242.93 201.098   7
   5  -5  17 5089.94 276.009   9
   5  -5  18 1402.78 127.527   9
  -5  -6  20 1650.56 95.6088  13
  -5  -6  19 166.802 39.2717  13
  -5  -6  18 9366.21 315.994  13
  -5  -6  17 2545.70 173.410  13
  -5  -6  16 10426.2 391.187  13
  -5  -6  16 10044.8 368.243  16
  -5  -6  15 6073.09 309.007  13
  -5  -6  15 5797.81 312.799  16
  -5  -6  14 232.473 86.9681  13
  -5  -6  14 137.822 78.6332  16
  -5  -6  13 11273.6 468.113  13
  -5  -6  13 11295.2 512.645  16
  -5  -6  12 429.518 109.977  13
  -5  -6  12 331.080 114.280  16
   5  -6 -11 6689.18 433.802   5
  -5  -6  11 6033.13 406.403  16
  -5  -6  11 6137.47 357.704  13
  -5  -6  10 7763.08 476.417  16
   5  -6 -10 9175.51 516.694   5
  -5  -6   9 440.475 135.394  16
   5  -6  -9 236.793 101.293   7
   5  -6  -9 326.807 158.662   5
  -5  -6   8 406.423 143.042  16
   5  -6  -8 345.284 158.740   5
  -5  -6   7 2718.65 253.877  13
  -5  -6   7 2402.99 289.653  16
  -5  -6   6 7861.16 433.886  13
  -5  -6   6 8096.14 529.481  16
   5  -6  -5 16446.1 612.232   9
  -5  -6   5 17223.8 663.150  13
   5  -6  -5 16353.8 702.718   5
  -5  -6   4 1352.02 253.302  16
  -5  -6   4 1479.79 206.807  13
   5  -6  -4 1208.44 208.436   5
   5  -6  -4 1196.27 167.671   9
   5  -6  -3 155.641 127.891   5
   5  -6  -3 344.395 104.660   9
  -5  -6   3 519.399 133.872  13
  -5  -6   3 315.834 153.481  16
  -5  -6   3 221.844 114.108  14
   5  -6  -2 214.177 98.3423   9
   5  -6  -2 503.261 160.928   5
   5  -6  -2 202.984 94.5304   7
  -5  -6   2 81.5942 123.512  16
   5  -6  -1 4728.94 341.128   9
   5  -6  -1 5231.42 344.860   5
  -5  -6   1 3674.12 478.617  14
   5  -6  -1 4214.07 289.153   7
   5  -6   0 62.0936 71.2688   7
  -5  -6   0 127.475 174.479  14
   5  -6   0 131.805 91.8635   9
  -5  -6  -1 22015.1 1366.76  14
   5  -6   1 21250.9 706.665   7
  -5  -6  -2 7733.44 847.898  14
   5  -6   2 6720.04 385.581   7
  -5  -6  -3 54070.1 2285.42  14
   5  -6   3 52563.9 1252.80   7
  -5  -6  -4 3705.72 351.232  16
  -5  -6  -4 3409.24 564.370  14
   5  -6   4 3141.96 274.498   7
  -5  -6  -5 1718.87 221.186  16
   5  -6   5 1399.74 191.823   7
  -5  -6  -5 2017.08 426.807  14
   5  -6   6 22422.7 781.109   7
   5  -6   6 20796.0 837.083   9
   5  -6   7 17121.6 676.641   7
   5  -6   7 16565.1 742.713   9
   5  -6   8 6544.73 414.496   7
   5  -6   8 7255.51 485.784   9
   5  -6   9 10786.7 601.570   9
   5  -6   9 12157.3 560.400   7
   5  -6  10 202.451 145.149   9
   5  -6  10 109.425 103.418   7
   5  -6  11 13183.3 654.408   9
   5  -6  11 13990.0 576.492   7
   5  -6  12 1945.41 249.633   9
   5  -6  12 2480.52 233.715   7
   5  -6  13 8132.10 464.113   9
   5  -6  13 7989.23 390.433   7
   5  -6  14 23731.3 773.278   9
   5  -6  14 24396.8 676.167   7
   5  -6  15 5212.21 309.956   9
   5  -6  15 5396.73 266.136   7
   5  -6  16 2511.57 190.826   9
   5  -6  16 2416.67 153.046   7
   5  -6  17 430.572 72.1445   9
  -5  -7  18 7238.38 244.989  13
  -5  -7  17 2143.67 143.001  13
   5  -7 -17 1374.87 99.8252   3
  -5  -7  16 13727.3 408.079  16
  -5  -7  16 15879.6 455.512  13
  -5  -7  15 713.674 109.576  16
  -5  -7  15 740.680 110.145  13
  -5  -7  14 1007.73 145.012  16
  -5  -7  14 765.786 121.357  13
  -5  -7  13 16378.1 614.226  16
  -5  -7  12 909.663 163.458  16
  -5  -7  11 24692.2 854.501  16
  -5  -7  10 12655.7 618.225  16
  -5  -7  10 12693.5 533.634  13
   5  -7 -10 13669.1 631.458   5
   5  -7  -9 23257.7 731.776   7
  -5  -7   9 23647.1 898.782  16
  -5  -7   9 25141.6 789.212  13
   5  -7  -8 6983.16 372.218   7
  -5  -7   8 6352.08 463.906  16
  -5  -7   8 6822.86 399.980  13
   5  -7  -8 7448.24 489.430   5
  -5  -7   7 32609.6 951.215  13
   5  -7  -7 30935.2 847.234   7
  -5  -7   7 32142.6 1137.83  16
   5  -7  -6 5486.89 325.304   7
   5  -7  -6 5280.04 414.633   5
  -5  -7   6 5981.71 385.273  13
  -5  -7   5 3246.44 296.590  13
  -5  -7   5 2979.81 365.759  16
   5  -7  -5 3210.99 253.629   7
   5  -7  -5 3195.94 319.883   5
   5  -7  -4 736.161 185.307   5
   5  -7  -4 682.641 148.043   9
  -5  -7   4 1136.63 192.056  13
   5  -7  -4 586.302 128.192   7
  -5  -7   4 855.089 227.078  16
  -5  -7   3 15788.2 887.127  16
  -5  -7   3 14713.4 667.309  13
   5  -7  -3 13437.3 543.444   7
   5  -7  -3 14512.4 628.527   5
  -5  -7   2 17530.4 752.193  13
   5  -7  -2 16380.6 653.432   5
  -5  -7   1 54761.8 1481.47  13
  -5  -7   1 55303.0 1797.10  16
   5  -7  -1 51709.9 1243.47   5
  -5  -7   0 14680.2 744.858  13
  -5  -7   0 13661.5 836.122  16
  -5  -7  -1 2950.26 526.894  14
  -5  -7  -1 4201.59 429.704  13
  -5  -7  -1 3940.44 436.185  16
  -5  -7  -2 5824.16 480.862  16
  -5  -7  -2 5032.82 728.570  14
   5  -7   2 5865.01 418.690   9
  -5  -7  -3 2907.34 313.992  16
   5  -7   3 2121.86 262.280   9
  -5  -7  -3 2345.77 523.099  14
  -5  -7  -4 5787.21 395.205  16
   5  -7   4 5103.05 360.574   7
   5  -7   4 4678.32 380.083   9
  -5  -7  -4 5187.61 740.209  14
   5  -7   5 34423.3 1011.81   7
   5  -7   5 34480.2 1089.80   9
   5  -7   6 390.642 132.913   7
   5  -7   6 299.029 120.666   9
   5  -7   7 10732.4 526.503   7
   5  -7   7 9697.78 557.444   9
   5  -7   8 6977.99 417.647   7
   5  -7   8 6292.29 446.715   9
   5  -7   9 513.030 143.273   7
   5  -7   9 461.167 148.949   9
   5  -7  10 263.022 116.439   7
   5  -7  10 257.284 126.469   9
   5  -7  11 22078.4 709.030   7
   5  -7  11 20932.6 792.415   9
   5  -7  12 4831.85 295.573   7
   5  -7  12 4789.80 345.857   9
   5  -7  13 266.779 86.8845   7
   5  -7  13 380.598 116.008   9
   5  -7  14 630.810 92.9212   7
   5  -7  14 539.687 108.708   9
   5  -7  15 157.668 53.6070   7
   5  -7  15 120.267 56.7907   9
   5  -7  16 1913.23 122.142   9
  -5  -8  17 217.201 46.4412  13
   5  -8 -16 7420.29 235.541   3
  -5  -8  15 4514.23 215.878  16
  -5  -8  14 9443.66 369.680  16
  -5  -8  13 2446.91 190.610  13
  -5  -8  13 1877.26 189.508  16
  -5  -8  12 16840.0 550.622  13
  -5  -8  12 16114.3 605.246  16
  -5  -8  11 341.072 97.7916  13
  -5  -8  11 102.078 96.0906  16
  -5  -8  10 4244.80 348.442  16
  -5  -8  10 4647.13 299.592  13
  -5  -8   9 1058.00 208.072  16
  -5  -8   9 1025.20 162.073  13
   5  -8  -9 1153.94 217.047   5
  -5  -8   8 52530.1 1233.90  13
  -5  -8   8 52672.1 1468.01  16
   5  -8  -7 9646.34 435.008   7
  -5  -8   7 9474.85 479.355  13
   5  -8  -7 10021.0 533.601   5
  -5  -8   6 3035.11 365.866  16
   5  -8  -6 2575.52 225.744   7
  -5  -8   6 2601.25 260.298  13
   5  -8  -6 2989.98 306.325   5
  -5  -8   5 5892.65 520.853  16
   5  -8  -5 5427.76 327.765   7
   5  -8  -5 5494.84 396.957   5
  -5  -8   5 5393.78 382.894  13
   5  -8  -4 2977.15 252.373   7
  -5  -8   4 3214.08 308.731  13
   5  -8  -4 3093.24 293.595   5
  -5  -8   4 3416.25 420.702  16
   5  -8  -3 19463.2 675.425   7
  -5  -8   3 22267.3 837.754  13
   5  -8  -3 20901.6 747.639   5
  -5  -8   3 22088.3 1074.74  16
   5  -8  -2 71733.5 1543.42   7
  -5  -8   2 82649.7 2231.02  16
   5  -8  -2 72852.7 1671.67   9
  -5  -8   2 80791.5 1843.81  13
  -5  -8   1 18400.8 959.445  16
   5  -8  -1 17642.8 644.827   7
   5  -8  -1 17268.6 706.931   9
  -5  -8   1 19909.1 831.783  13
  -5  -8   0 2250.22 324.906  16
   5  -8   0 1725.35 205.540   7
   5  -8   0 1436.51 212.190   9
  -5  -8   0 2109.01 278.714  13
   5  -8   1 33439.2 957.547   7
   5  -8   1 33457.0 1045.67   9
   5  -8   2 15729.4 695.158   9
   5  -8   2 16094.0 626.785   7
  -5  -8  -3 311.201 103.224  16
   5  -8   3 176.508 113.005   9
   5  -8   4 4233.33 349.089   9
   5  -8   5 4767.35 372.966   9
   5  -8   6 1511.78 224.623   9
   5  -8   7 7851.36 481.982   9
   5  -8   8 4893.50 377.460   9
   5  -8   9 4977.47 369.778   9
   5  -8  10 506.533 140.063   9
   5  -8  10 642.513 126.241   7
   5  -8  11 4956.46 326.217   9
   5  -8  11 4578.86 267.246   7
   5  -8  12 22138.1 667.180   9
   5  -8  12 22195.5 582.760   7
   5  -8  13 4529.38 242.388   9
   5  -8  13 4278.50 207.434   7
   5  -8  14 3006.87 159.221   9
   5  -8  14 3343.31 150.508   7
  -5  -9  14 879.067 90.4631  13
  -5  -9  14 926.848 92.2551  16
  -5  -9  13 96.5405 55.0730  16
  -5  -9  13 112.473 53.0349  13
  -5  -9  12 341.379 89.9492  16
  -5  -9  12 290.457 72.5717  13
  -5  -9  11 1889.44 194.518  16
  -5  -9  11 2051.90 171.681  13
  -5  -9  10 1881.06 214.600  16
  -5  -9  10 2051.20 185.375  13
  -5  -9   9 2902.64 289.913  16
  -5  -9   9 3068.35 235.619  13
  -5  -9   8 1240.35 168.862  13
  -5  -9   7 6418.88 488.959  16
  -5  -9   7 5973.79 360.157  13
  -5  -9   6 363.909 112.268  13
  -5  -9   6 155.024 155.888  16
   5  -9  -6 252.316 97.9316   7
  -5  -9   5 1192.06 185.454  13
   5  -9  -5 1025.55 148.414   7
  -5  -9   5 1313.87 272.124  16
   5  -9  -4 1838.87 193.932   7
  -5  -9   4 2344.79 356.785  16
  -5  -9   4 2040.83 244.739  13
  -5  -9   3 117.064 159.597  16
  -5  -9   3 111.633 82.2051  13
   5  -9  -3 146.819 89.1869   7
  -5  -9   2 1617.51 290.008  16
   5  -9  -2 1510.66 182.439   7
  -5  -9   1 20364.1 890.177  16
   5  -9  -1 16092.7 591.063   7
  -5  -9   0 4032.57 362.482  16
   5  -9   0 3422.31 263.601   7
   5  -9   1 1245.78 189.770   9
  -5  -9  -1 1260.72 185.302  16
   5  -9   1 1169.57 164.472   7
   5  -9   2 7205.59 428.120   9
   5  -9   2 7283.85 383.909   7
   5  -9   3 109.493 95.1138   9
   5  -9   3 137.511 95.6594   7
   5  -9   4 6922.61 421.574   9
   5  -9   4 6689.91 363.770   7
   5  -9   5 17611.3 685.875   9
   5  -9   5 17308.0 595.101   7
   5  -9   6 10523.7 519.989   9
   5  -9   6 11055.4 453.744   7
   5  -9   7 891.585 162.085   9
   5  -9   7 1042.04 143.926   7
   5  -9   8 1026.59 165.708   9
   5  -9   9 2906.15 242.876   9
   5  -9  10 5423.10 295.374   9
   5  -9  11 19486.6 518.699   9
   5  -9  12 6140.76 202.950   7
  -5 -10  11 15760.9 431.307  16
  -5 -10   8 10884.9 499.239  16
  -5 -10   7 4950.46 374.328  16
  -5 -10   6 30001.9 1037.26  16
  -5 -10   5 32678.0 1142.49  16
   5 -10  -4 2658.95 201.852   7
  -5 -10   4 4986.00 439.680  16
   5 -10  -3 7011.85 329.513   7
  -5 -10   3 12762.6 650.548  16
   5 -10  -2 3043.55 214.219   7
  -5 -10   2 5243.87 381.171  16
  -5 -10   1 20.6024 33.2544  16
   5 -10  -1 4623.96 256.399   7
   5 -10   0 500.157 104.234   7
   5 -10   1 37461.4 859.037   7
   5 -10   2 17887.7 540.969   7
   5 -10   3 28678.7 710.943   7
   5 -10   4 113.883 66.1473   7
   5 -10   5 1318.45 134.767   7
   5 -10   6 3277.91 195.306   7
   5 -10   7 12833.9 386.148   7
   5 -10   8 1329.32 109.572   7
   5 -11   0 1302.13 108.939   7
   5 -11   1 7198.39 252.242   7
   5 -11   2 352.710 60.5066   7
   6   0 -23 126.281 41.5940   2
   6   0 -22 3727.05 232.491   2
   6   0 -21 38.0221 69.3295   2
   6   0 -20 9824.86 471.320   2
   6   0 -19 114.582 88.7994   2
   6   0 -18 22997.3 837.518   2
   6   0 -17-10.4252 92.1064   2
   6   0 -16 7154.22 467.515   2
   6   0 -16 6065.33 429.525   8
   6   0 -15 288.712 131.378   2
   6   0 -15 126.068 88.0830   8
   6   0 -14 8755.68 508.974   2
   6   0 -14 7905.67 486.434   8
   6   0 -13 212.359 98.4813   8
   6   0 -13 36.0969 54.0445   3
   6   0 -13 178.303 101.062   2
   6   0 -12 112219. 1987.32   3
   6   0 -12 116151. 2244.55   2
   6   0 -12 110347. 2203.57   8
   6   0 -11 136.513 81.4275   8
   6   0 -11 24.8190 60.8890   3
   6   0 -11 158.391 89.7766   2
   6   0 -10 50878.0 1149.30   3
   6   0 -10 54922.4 1295.41   2
   6   0 -10 52343.4 1266.96   8
   6   0  -9 157.231 79.1989   8
   6   0  -9 6.30475 53.8192   3
   6   0  -9 86.7523 75.2644   2
   6   0  -8 5921.77 331.343   3
   6   0  -8 6041.90 351.659   8
   6   0  -8 6605.31 375.195   2
   6   0  -7 34.2717 60.5937   8
   6   0  -7 128.763 67.3146   2
   6   0  -6 46420.5 1092.10   2
   6   0  -6 44566.0 1069.17   8
   6   0  -6 45491.3 1044.09   3
   6   0  -5 37.6831 68.7112   8
   6   0  -4 82079.7 1570.18  11
   6   0  -4 84952.3 1595.27   8
   6   0  -3 81.6311 45.6244  11
   6   0  -3 74.9872 51.8145   8
   6   0  -2 8384.14 380.751   8
   6   0  -2 9096.34 387.534  11
   6   0  -2 9338.43 396.895  10
   6   0  -1 194.890 64.8157  11
   6   0  -1 160.040 67.2516  10
   6   0  -1 231.154 82.8877   8
   6   0   0 14340.9 499.610  10
   6   0   0 14108.4 500.929  11
   6   0   1 79.4645 60.7374  10
   6   0   1 48.9473 66.2099   8
   6   0   2 20513.8 632.127  10
   6   0   2 19484.4 646.682   4
   6   0   3 286.715 85.4348  10
   6   0   3 464.020 107.251   4
   6   0   4 10788.8 463.259  10
   6   0   4 10288.1 470.215   4
   6   0   5 34.7710 53.7977  10
   6   0   5 23.2473 57.2813   4
   6   0   6 16953.5 616.658  12
   6   0   6 16707.9 618.916  10
   6   0   6 16381.3 645.969   4
   6   0   7 140.439 89.5461   4
   6   0   7 7.83745 64.4635  10
   6   0   7 7.58541 76.4119  12
   6   0   8 13025.2 570.415  10
   6   0   8 13061.2 560.029  12
  -6   0  -8 13624.2 644.031   1
   6   0   8 13131.5 599.314   4
   6   0   9 58.6302 81.9325   4
  -6   0  -9 240.946 127.411   1
   6   0   9 262.583 97.8414  10
   6   0   9 208.288 100.593  12
   6   0  10 6655.83 415.262  10
   6   0  10 6746.03 409.614  12
  -6   0 -10 6777.35 469.662   1
   6   0  10 7213.51 456.433   4
   6   0  11 40.6318 101.010   4
  -6   0 -11 94.3531 107.623   1
   6   0  11 100.392 76.5013  10
   6   0  11 69.0431 88.0506  12
   6   0  12 1195.76 179.121  10
   6   0  12 1301.48 204.290   4
  -6   0 -12 1261.13 220.273   1
   6   0  12 1347.31 189.311  12
   6   0  13 8.24857 85.1960  12
   6   0  13 68.1260 95.4912   4
   6   0  14 38769.3 1101.70   4
   6   0  14 38744.2 1039.40  12
   6   0  15 8.43971 99.1085   4
   6   0  15 36.2381 70.1446  12
   6   0  16 43117.3 1038.13  12
  -6   0 -17-24.9852 108.309   2
   6   0  18 5226.30 261.193   9
  -6   0 -18 5693.42 342.757   2
   6   0  19 51.0739 45.7666   9
  -6   0 -19-5.35044 71.6907   2
  -6   0 -20 8199.16 287.899   2
   6   1 -23 321.986 62.3533   2
   6  -1 -23 327.569 65.2586   2
   6   1 -22 20641.9 580.511   2
   6  -1 -22 21816.4 596.989   2
   6   1 -21 3208.34 240.530   2
   6   1 -20 723.991 140.878   2
   6   1 -19 2705.23 257.856   2
   6   1 -18 141.320 97.3250   2
   6   1 -17 6274.71 425.056   2
   6   1 -16 13247.5 633.748   2
   6  -1 -16 12450.4 613.631   8
   6   1 -16 12568.3 616.309   8
   6   1 -15 824.913 162.379   2
   6  -1 -15 755.652 159.078   2
   6  -1 -15 609.329 149.287   8
   6   1 -15 697.466 155.478   8
   6  -1 -14 313.620 83.8801   3
   6  -1 -14 250.421 102.276   8
   6   1 -14 407.550 123.231   8
   6   1 -14 281.199 111.138   2
   6  -1 -14 480.341 141.874   2
   6  -1 -13 19787.3 615.471   3
   6  -1 -13 19957.9 762.378   8
   6   1 -13 19073.4 743.620   8
   6   1 -13 20954.8 781.881   2
   6  -1 -13 21395.2 793.737   2
   6  -1 -12 575.014 135.340   8
   6   1 -12 454.651 118.765   8
   6  -1 -12 530.333 105.358   3
   6   1 -12 392.436 125.090   2
   6  -1 -12 528.316 136.370   2
  -6  -1  12 569.564 92.7149  13
   6  -1 -11 7732.28 374.461   3
   6   1 -11 7232.64 386.739   3
   6  -1 -11 7055.45 416.056   8
   6   1 -11 7105.33 413.863   8
   6   1 -11 7320.12 426.792   2
   6  -1 -11 7301.48 427.458   2
  -6  -1  11 7141.98 314.579  13
   6   1 -10 19960.6 675.921   3
   6  -1 -10 19401.5 688.868   8
   6   1 -10 18757.4 679.020   8
   6  -1 -10 19165.6 625.621   3
   6   1 -10 19525.1 699.519   2
   6  -1 -10 19922.3 708.468   2
  -6  -1  10 17212.2 527.392  13
   6  -1  -9 1679.81 177.996   3
   6   1  -9 1425.84 183.074   2
   6  -1  -9 1638.61 196.098   2
   6  -1  -9 1380.76 175.626   8
   6   1  -9 1353.23 173.969   8
   6   1  -9 1221.57 169.996   3
   6  -1  -8 17430.7 596.387   3
   6   1  -8 16395.3 618.422   2
   6  -1  -8 16793.2 624.118   2
   6  -1  -8 16084.6 593.936   8
   6   1  -8 16564.4 602.074   8
   6   1  -8 16797.8 619.166   3
   6  -1  -7 8439.99 399.364   3
   6   1  -7 8445.36 419.851   2
   6  -1  -7 8431.85 421.433   2
   6  -1  -7 9060.87 428.779   8
   6   1  -7 8783.00 422.712   8
   6   1  -7 8388.21 423.825   3
   6  -1  -6 2195.81 198.808   3
   6   1  -6 2026.47 202.912   2
   6  -1  -6 2110.30 206.725   2
   6  -1  -6 2112.31 203.862   8
   6   1  -6 2074.30 202.339   8
   6   1  -6 2163.74 207.066   3
   6  -1  -5 107084. 1937.02   8
   6   1  -5 106944. 1940.69   8
   6  -1  -5 108861. 1918.79   3
   6   1  -4 2762.27 212.917  11
   6  -1  -4 2607.42 209.391  11
   6  -1  -4 2903.19 224.911   8
   6   1  -4 3250.38 238.627   8
   6   1  -3 47086.9 1031.52  11
   6  -1  -3 47817.2 1045.36  11
   6  -1  -3 45942.6 1046.46   8
   6   1  -3 47167.0 1057.18   8
   6   1  -2 4636.51 271.513  11
   6  -1  -2 4788.50 280.603  11
   6   1  -2 4740.73 283.603   8
   6  -1  -2 5129.99 292.791   8
   6   1  -2 5167.05 289.206  10
   6  -1  -2 5077.97 291.311  10
   6   1  -1 38653.4 922.684  11
   6  -1  -1 40218.5 938.738  11
   6  -1  -1 38841.1 939.616   8
   6   1  -1 39514.1 945.324   8
   6   1  -1 40143.9 930.812  10
   6  -1  -1 39722.9 936.790  10
   6   1   0 50409.5 1099.82  11
   6  -1   0 52257.0 1125.22  11
   6  -1   0 49875.1 1115.63   8
   6   1   0 50545.7 1123.77   8
   6   1   0 51020.6 1106.76  10
   6  -1   0 52294.1 1128.44  10
   6  -1   1 275392. 4186.85   8
   6   1   1 280196. 4192.66   8
   6   1   1 272127. 4137.47  10
   6  -1   1 285188. 4171.55  10
   6   1   2 22517.6 669.965  10
   6  -1   2 22647.2 677.315  10
   6   1   2 22606.5 700.301   4
   6  -1   2 22873.6 706.869   4
   6   1   3 87465.1 1670.23  10
   6  -1   3 90110.1 1687.84  10
   6  -1   3 87274.9 1715.25   4
   6   1   3 86836.8 1703.43   4
   6   1   4 5932.38 336.465  10
   6  -1   4 5913.73 336.529  10
   6  -1   4 4793.58 320.991   4
   6   1   4 5096.19 328.293   4
   6   1   5 3164.69 253.298  10
   6  -1   5 3087.89 249.303  10
   6  -1   5 2977.21 260.851   4
   6   1   5 3628.53 282.250   4
   6   1   6 17164.9 625.652  10
   6  -1   6 16422.4 614.704  10
   6  -1   6 16429.2 646.745   4
   6   1   6 15917.9 629.021   4
   6   1   7 69348.2 1511.14  10
   6  -1   7 71101.6 1522.17  10
   6  -1   7 67967.6 1564.13   4
   6   1   7 68733.2 1561.28   4
   6  -1   7 69922.0 1497.07  12
   6   1   7 69790.1 1490.98  12
   6   1   8 8396.66 449.922  10
   6  -1   8 8400.39 448.799  10
  -6  -1  -8 8497.09 491.361   1
  -6   1  -8 9158.81 521.166   1
   6  -1   8 7976.00 466.186   4
   6   1   8 7856.61 457.238   4
   6  -1   8 8183.66 438.275  12
   6   1   8 8570.74 443.531  12
   6   1   9 101008. 2015.73  10
   6  -1   9 102987. 2024.70  10
   6  -1   9 101706. 2002.07  12
   6   1   9 101197. 1991.71  12
  -6  -1  -9 100208. 2128.15   1
  -6   1  -9 101701. 2160.93   1
   6   1   9 98908.6 2073.98   4
   6  -1   9 99297.6 2088.58   4
   6  -1  10 804.263 162.905   4
   6   1  10 676.037 149.947   4
  -6   1 -10 926.456 179.798   1
  -6  -1 -10 710.010 162.785   1
   6  -1  10 819.006 151.653  10
   6   1  10 938.084 156.730  10
   6  -1  10 782.773 155.023  12
   6   1  10 888.907 153.995  12
   6   1  11 22577.9 790.363  10
   6  -1  11 21164.1 769.885  10
  -6  -1 -11 21305.1 850.789   1
  -6   1 -11 21609.5 867.341   1
   6   1  11 21017.0 802.208   4
   6  -1  11 21065.1 813.923   4
   6   1  11 22119.6 767.144  12
   6  -1  12 28764.1 916.008  10
   6   1  12 29046.9 918.892  10
   6   1  12 29688.3 967.281   4
  -6  -1 -12 29870.6 1019.28   1
  -6   1 -12 29189.8 1021.90   1
   6   1  12 30534.6 917.570  12
   6   1  13 16910.0 647.453  12
   6   1  13 16159.7 679.963   4
   6   1  14 8556.54 437.728  12
   6   1  14 8548.40 469.303   4
   6   1  15 28783.8 829.850  12
   6  -1  16 2096.98 205.305   9
  -6   1 -17 22391.1 748.295   2
   6  -1  17 20332.6 624.150   9
  -6  -1 -18 2012.68 198.835   2
  -6   1 -18 1926.46 201.837   2
   6  -1  18 1727.57 156.124   9
   6   1  18 1741.01 144.949   9
   6  -1  19 967.041 102.561   9
   6   1  19 820.368 86.7860   9
  -6   1 -19 1082.67 134.648   2
  -6  -1 -19 804.246 117.679   2
   6   2 -23 10189.5 294.661   2
   6  -2 -23 11253.5 314.524   2
   6   2 -22 103.620 55.6824   2
   6  -2 -22 57.3559 55.6926   2
   6   2 -21 551.979 104.442   2
   6  -2 -21 663.387 113.698   2
   6   2 -20 14902.1 548.532   2
   6  -2 -20 14722.9 548.534   2
   6   2 -19 9145.67 453.525   2
   6  -2 -19 9736.98 472.143   2
   6   2 -18 14204.6 603.981   2
   6  -2 -18 14181.2 608.945   2
   6   2 -17 6128.11 401.819   2
   6  -2 -17 6846.20 430.117   2
   6   2 -16 481.702 133.863   2
   6  -2 -16 611.719 146.030   2
   6  -2 -15 27055.9 696.741   3
   6   2 -15 26164.4 886.187   2
   6  -2 -15 26466.2 905.441   2
  -6  -2  15 24173.3 626.409  13
   6  -2 -15 23318.8 851.108   8
   6   2 -15 23058.0 841.009   8
   6  -2 -14 17358.4 561.011   3
  -6  -2  14 15987.6 499.088  13
   6   2 -14 16378.5 681.113   2
   6  -2 -14 15976.7 684.138   2
   6  -2 -14 14958.9 656.444   8
   6   2 -14 14990.9 654.192   8
  -6  -2  13 22149.5 624.579  13
   6  -2 -13 23428.9 695.474   3
   6   2 -13 23904.2 823.927   2
   6  -2 -13 23203.9 826.099   2
   6  -2 -13 22397.7 804.812   8
   6   2 -13 22154.3 798.324   8
  -6  -2  12 4845.97 272.595  13
   6  -2 -12 5635.56 329.549   3
   6   2 -12 5323.28 366.000   2
   6  -2 -12 4855.21 356.489   2
   6  -2 -12 4869.41 347.143   8
   6   2 -12 5271.60 362.088   8
  -6  -2  11 2478.92 196.426  13
   6   2 -11 2246.96 238.466   2
   6  -2 -11 4634.16 333.430   2
   6  -2 -11 2265.68 235.071   8
   6   2 -11 4354.42 315.176   8
   6  -2 -10 453.350 111.770   8
   6   2 -10 458.134 111.751   8
   6   2 -10 507.765 124.217   2
   6  -2 -10 466.236 115.989   2
  -6  -2  10 873.110 122.530  13
  -6  -2   9 67282.1 1331.63  13
   6   2  -9 69476.5 1484.11   2
   6  -2  -9 70056.7 1494.56   2
   6  -2  -9 66276.9 1440.13   8
   6   2  -9 67752.9 1450.17   8
   6   2  -8 4088.19 292.634   2
   6  -2  -8 4269.76 299.302   2
   6  -2  -8 3814.33 278.797   8
   6   2  -8 3779.47 276.924   8
   6   2  -7 9121.70 434.473   2
   6  -2  -7 8589.47 423.019   2
   6  -2  -7 9160.04 429.044   8
   6   2  -7 8381.27 413.353   8
   6   2  -6 2574.01 224.159   2
   6  -2  -6 2686.77 228.831   2
   6  -2  -6 2866.08 233.439   8
   6   2  -6 2707.96 228.340   8
   6   2  -5 25854.9 746.469   2
   6  -2  -5 25969.7 749.683   2
   6  -2  -5 25010.6 731.855   8
   6   2  -5 25620.3 738.711   8
   6   2  -4 11429.8 447.728  11
   6  -2  -4 11735.2 456.434  11
   6  -2  -4 10929.4 448.326   8
   6   2  -4 11061.4 452.022   8
   6  -2  -3 80786.3 1547.04   8
   6   2  -3 78640.4 1537.07   8
   6   2  -3 81473.1 1525.42  11
   6  -2  -3 83837.4 1547.09  11
   6  -2  -2 1452.29 157.538   8
   6   2  -2 1430.30 156.213   8
   6   2  -2 1187.66 136.287  11
   6  -2  -2 1347.22 148.022  11
   6   2  -1 965.515 131.227   8
   6  -2  -1 1067.28 142.672   8
   6   2  -1 560.293 104.959  10
   6  -2  -1 497.124 100.346  10
   6   2  -1 646.638 104.042  11
   6  -2  -1 535.096 94.5690  11
   6  -2   0 21943.3 673.023   8
   6   2   0 21543.6 664.621   8
   6   2   0 22383.7 658.164  10
   6  -2   0 23382.6 677.571  10
   6   2   0 22247.0 657.876  11
   6  -2   0 22848.8 672.976  11
   6  -2   1 76834.7 1565.34   4
   6   2   1 79106.1 1572.08   4
   6   2   1 79887.2 1532.45  10
   6  -2   1 82205.9 1553.73  10
   6   2   1 80490.5 1540.49  11
   6  -2   1 82387.1 1558.93  11
   6   2   2 4843.17 292.343  10
   6  -2   2 5073.91 300.341  10
   6   2   2 4719.05 305.198   4
   6  -2   2 4913.02 311.003   4
   6  -2   3 20568.7 637.547   9
   6   2   3 20196.7 644.266  10
   6  -2   3 20285.6 646.577  10
   6  -2   3 19587.0 671.512   4
   6   2   3 19603.6 664.285   4
   6  -2   4 2029.34 195.326   9
   6   2   4 1947.34 195.633  10
   6  -2   4 1920.97 192.972  10
   6  -2   4 1824.74 202.724   4
   6   2   4 2051.00 209.489   4
   6  -2   5 2534.34 228.381   9
   6   2   5 2812.77 237.497  10
   6  -2   5 2599.99 227.866  10
   6  -2   5 2894.41 259.429   4
   6   2   5 2477.69 237.463   4
   6  -2   6 7538.84 407.428   9
   6  -2   6 7581.74 433.994   4
   6   2   6 7778.06 432.912   4
   6   2   6 7832.66 411.029  10
   6  -2   6 8049.48 419.030  10
  -6  -2  -7 42117.7 1156.31   1
  -6   2  -7 44830.2 1201.71   1
   6  -2   7 45609.4 1145.14   9
   6  -2   7 42819.7 1176.31   4
   6   2   7 43450.8 1165.92   4
   6   2   7 45380.0 1135.60  10
   6  -2   7 45379.3 1135.51  10
   6   2   8 3005.27 265.088  10
   6  -2   8 3358.03 279.389  10
  -6  -2  -8 2774.25 278.758   1
  -6   2  -8 2881.81 288.030   1
   6  -2   8 3390.03 290.004   9
   6   2   8 3198.99 266.691  12
   6  -2   8 3007.07 263.362  12
   6   2   8 3236.31 292.747   4
   6  -2   8 3146.42 294.082   4
   6   2   9 16612.5 649.427  10
   6  -2   9 16014.2 644.933  10
   6   2   9 16416.2 634.459  12
   6  -2   9 16039.4 633.255  12
   6   2   9 16652.2 694.711   4
   6  -2   9 16866.5 706.844   4
  -6  -2  -9 15530.4 678.017   1
  -6   2  -9 16486.8 708.307   1
   6   2  10 4147.79 317.912  10
   6  -2  10 4242.68 323.524  10
  -6  -2 -10 3945.15 342.135   1
  -6   2 -10 4499.84 371.008   1
   6  -2  10 4737.52 335.716  12
   6   2  10 3869.31 301.568  12
   6   2  10 4303.72 346.461   4
   6  -2  10 4597.52 362.329   4
  -6   2 -11 181.135 103.142   1
  -6  -2 -11 133.921 87.9526   1
   6   2  11 115.905 103.366   4
   6  -2  11 158.940 102.621   4
   6   2  11 154.823 80.9263  10
   6  -2  11 95.6572 75.5670  10
   6  -2  11 166.542 87.0733  12
   6   2  11 399.618 113.183  12
   6  -2  12 97.4789 87.5664   4
   6   2  12 161.158 91.7681   4
   6  -2  12 106.025 84.2581  12
   6   2  12 239.663 92.0452  12
   6   2  13 39077.3 1104.50   4
   6  -2  13 37972.3 1103.36   4
   6  -2  13 42264.0 1124.10   9
   6   2  13 39785.8 1045.99  12
   6  -2  13 38084.9 1035.78  12
   6   2  14 2945.56 271.286   4
   6  -2  14 2785.80 268.773   4
   6  -2  14 3305.55 289.064   9
   6  -2  14 2621.33 237.642  12
   6   2  14 2955.93 247.478  12
   6  -2  15 185.783 101.741   9
  -6   2 -16 1114.43 175.227   2
  -6  -2 -16 1196.18 173.255   2
   6  -2  16 1480.93 177.777   9
  -6   2 -17 101.956 81.3215   2
  -6  -2 -17 163.259 86.2322   2
   6  -2  17 65.9660 68.6972   9
  -6   2 -18 199.802 80.3756   2
  -6  -2 -18 314.371 87.8939   2
   6  -2  18 270.556 85.6184   9
  -6   2 -19 14453.3 416.795   2
  -6  -2 -19 13931.9 410.917   2
   6   3 -22 25350.2 533.608   2
   6  -3 -22 26903.0 558.342   2
   6  -3 -21 487.358 90.1541   2
   6   3 -21 547.326 90.8622   2
   6   3 -20 2881.50 209.316   2
   6  -3 -20 2384.11 193.575   2
   6   3 -19 122.712 56.1345   2
   6  -3 -19 185.425 67.5863   2
  -6  -3  18 1618.46 124.706  13
   6   3 -18 1852.39 204.113   2
   6  -3 -18 1746.60 203.843   2
  -6  -3  17 302.570 59.7123  13
   6   3 -17 321.121 102.096   2
   6  -3 -17 322.405 101.574   2
   6   3 -16 33181.2 985.608   2
   6  -3 -16 32871.0 998.844   2
   6  -3 -16 35624.6 790.896   3
  -6  -3  16 33170.4 768.908  13
  -6  -3  15 3575.74 228.164  13
   6   3 -15 3247.94 290.704   2
   6  -3 -15 3450.26 307.115   2
   6  -3 -15 3649.60 240.096   3
   6  -3 -14 8609.97 473.684   8
   6   3 -14 9021.12 485.263   8
   6  -3 -14 11029.7 453.065   3
   6   3 -14 10253.1 520.268   2
   6  -3 -14 10052.5 521.384   2
  -6  -3  14 10171.5 406.011  13
   6  -3 -13 4849.80 348.777   8
   6   3 -13 5034.74 352.817   8
  -6  -3  13 5644.63 325.677  16
   6   3 -13 5072.23 361.887   2
   6  -3 -13 5609.92 381.911   2
  -6  -3  13 5680.74 305.670  13
   6  -3 -12 19796.0 718.021   8
   6   3 -12 19419.7 710.487   8
  -6  -3  12 22228.9 699.310  16
   6   3 -12 21596.8 759.163   2
   6  -3 -12 21656.5 765.696   2
  -6  -3  12 22083.7 651.906  13
   6  -3 -11 6293.27 380.618   8
   6   3 -11 6280.15 376.245   8
  -6  -3  11 6042.89 356.323  16
  -6  -3  11 6402.72 335.665  13
   6   3 -11 6542.14 392.937   2
   6  -3 -11 6161.63 385.550   2
  -6  -3  10 98707.9 1768.01  13
   6   3 -10 97158.7 1891.11   2
   6  -3 -10 97195.4 1895.93   2
   6  -3 -10 90607.8 1842.37   8
   6   3 -10 92151.5 1854.36   8
  -6  -3   9 134.986 77.9755  13
   6  -3  -9 192.238 79.1552   8
   6   3  -9 223.400 91.5170   8
   6   3  -9 296.068 97.9987   2
   6  -3  -9 221.466 85.3854   2
   6  -3  -8 22655.6 720.958   8
   6   3  -8 22515.5 722.026   8
   6  -3  -8 23507.0 659.020   7
   6   3  -8 23012.6 730.522   2
   6  -3  -8 23729.3 743.839   2
   6  -3  -7 12171.6 429.682   7
   6  -3  -7 10776.1 468.058   8
   6   3  -7 11303.9 477.839   8
   6   3  -7 11695.3 489.006   2
   6  -3  -7 11615.7 490.422   2
   6  -3  -6 24480.3 727.041   8
   6   3  -6 24466.5 724.938   8
   6  -3  -6 25071.7 645.511   7
   6   3  -6 24794.1 735.568   2
   6  -3  -6 24722.1 740.983   2
   6  -3  -5 1489.47 164.434   8
   6   3  -5 1326.37 159.524   8
   6  -3  -5 1484.79 141.611   7
   6  -3  -5 1586.54 173.555   2
   6  -3  -4 58555.7 1251.61   8
   6   3  -4 57659.6 1239.64   8
   6  -3  -4 59408.1 1283.96   4
   6   3  -4 57048.7 1272.48   4
   6  -3  -3 8634.86 396.207   8
   6   3  -3 8705.21 395.246   8
   6   3  -3 9281.31 400.345  11
   6  -3  -3 9250.40 406.614  11
   6  -3  -3 8882.80 343.635   7
   6   3  -3 8515.64 404.218   4
   6  -3  -3 8586.67 407.471   4
   6  -3  -2 7697.10 385.593   4
   6   3  -2 8788.16 405.569   4
   6   3  -2 8715.21 386.828  11
   6  -3  -2 8151.60 379.897  11
   6  -3  -2 7800.35 380.274   8
   6   3  -2 9367.25 410.298   8
   6   3  -1 306.977 79.2909   4
   6  -3  -1 259.159 76.1381   4
   6   3  -1 125.891 48.9279  11
   6  -3  -1 169.946 56.7901  11
   6  -3  -1 351.159 83.4593   8
   6   3  -1 390.294 88.3029   8
   6  -3   0 48442.2 1073.77   9
   6   3   0 45499.2 1094.99   4
   6  -3   0 47047.4 1115.34   4
   6   3   0 49150.5 1088.09  10
   6  -3   0 50394.1 1107.09  10
   6   3   0 47207.4 1075.18  11
   6  -3   0 47700.4 1083.36  11
   6   3   1 2054.62 191.749  10
   6  -3   1 1967.41 191.200  10
   6  -3   1 1952.78 191.330   9
   6  -3   1 2140.06 170.138   7
   6   3   1 1927.95 198.752   4
   6  -3   1 1839.90 196.427   4
   6  -3   1 1810.68 158.610   3
   6   3   1 2097.14 194.608  11
   6  -3   1 2040.29 194.030  11
   6  -3   2 12038.0 493.377   9
   6  -3   2 11000.8 406.570   7
   6  -3   2 10865.6 384.129   3
   6  -3   2 11216.2 488.138   4
   6   3   2 10302.9 469.790   4
   6   3   2 11493.2 472.460  11
   6  -3   2 11318.0 472.155  11
   6   3   2 11058.8 461.025  10
   6  -3   2 12070.2 481.875  10
   6   3   3 19300.2 674.648   4
   6  -3   3 19003.6 676.503   4
   6  -3   3 19052.7 574.976   7
   6   3   3 20072.5 645.357  10
   6  -3   3 20102.5 649.676  10
   6  -3   4 15599.2 607.355   9
   6  -3   4 14565.3 497.102   7
   6   3   4 14120.6 579.300   4
   6  -3   4 14495.6 591.309   4
   6   3   4 14732.4 554.334  10
   6  -3   4 14946.4 556.552  10
   6   3   5 455.960 116.010   4
   6  -3   5 388.211 111.637   4
   6  -3   5 584.591 107.117   7
   6  -3   5 607.888 132.862   9
   6   3   5 601.218 116.801  10
   6  -3   5 566.479 115.559  10
   6  -3   6 162.096 94.3962   9
   6  -3   6 509.155 100.842   7
   6   3   6 174.565 86.8462   4
   6  -3   6 239.975 98.3375   4
  -6  -3  -6 144.348 78.7431   1
   6   3   6 283.787 88.5781  10
   6  -3   6 276.049 89.3061  10
   6   3   7 3198.01 266.434  10
   6  -3   7 3119.64 262.510  10
   6  -3   7 3349.67 241.077   7
   6  -3   7 3482.95 300.591   9
   6   3   7 2995.28 283.233   4
   6  -3   7 3032.06 286.795   4
  -6  -3  -7 2956.56 278.503   1
  -6   3  -7 2835.33 273.826   1
   6   3   8 3797.58 297.158  10
   6  -3   8 4283.08 315.384  10
   6  -3   8 4512.65 351.374   9
   6  -3   8 3937.32 263.779   7
   6   3   8 4203.06 340.883   4
   6  -3   8 4438.48 352.463   4
  -6  -3  -8 3809.77 322.709   1
  -6   3  -8 4302.09 341.884   1
   6  -3   9 353.490 127.727   9
   6  -3   9 166.980 78.6007   7
   6   3   9 165.828 102.011   4
   6  -3   9 178.907 94.8915   4
  -6  -3  -9 234.710 108.184   1
  -6   3  -9 236.798 103.181   1
   6   3   9 315.541 93.8024  10
   6  -3   9 201.543 81.3238  10
   6   3  10 8136.55 444.543  10
   6  -3  10 7727.51 435.325  10
   6  -3  10 9084.41 511.147   9
   6   3  10 8391.96 482.621   4
   6  -3  10 8091.63 476.974   4
  -6  -3 -10 7039.57 449.084   1
  -6   3 -10 7099.85 452.163   1
   6  -3  10 8175.75 384.209   7
   6   3  11 1598.65 215.627   4
   6  -3  11 1378.83 203.168   4
   6  -3  11 2041.63 253.047   9
   6  -3  11 1414.87 160.689   7
   6   3  12 2412.11 254.246   4
   6  -3  12 2183.32 245.758   4
   6  -3  12 2110.51 252.777   9
   6  -3  12 2043.14 182.085   7
   6   3  13 5878.89 381.023   4
   6  -3  13 6278.54 393.618   4
   6  -3  13 6754.59 423.081   9
   6  -3  14 26383.0 840.117   9
  -6   3 -15 1978.73 210.500   2
   6  -3  15 2310.72 226.732   9
  -6   3 -16 400.972 101.806   2
  -6  -3 -16 417.918 102.794   2
   6  -3  16 362.897 107.406   9
  -6   3 -17 41.1443 56.8786   2
  -6  -3 -17 36.3092 59.7559   2
   6  -3  17 119.537 74.5168   9
  -6   3 -18 785.802 93.4471   2
  -6  -3 -18 923.072 103.566   2
   6  -3  19 83.0838 38.3275   9
   6  -4 -20 7.10263 17.1854   2
   6   4 -19 376.593 75.8490   2
   6  -4 -19 398.267 81.5503   2
  -6  -4  19 333.981 56.4859  13
   6   4 -18-5.66409 47.4764   2
   6  -4 -18 120.202 69.2340   2
  -6  -4  18 41.9013 39.2553  13
   6   4 -17 1368.02 167.089   2
   6  -4 -17 1341.53 171.663   2
  -6  -4  17 1720.55 140.753  13
   6   4 -16 237.757 89.0413   2
   6  -4 -16 433.135 113.788   2
   6  -4 -16 544.231 93.6275   3
  -6  -4  16 457.022 86.0420  13
  -6  -4  15 857.236 125.021  13
   6   4 -15 655.417 133.774   2
   6  -4 -15 599.077 130.793   2
  -6  -4  14 769.595 129.460  16
   6   4 -14 830.931 150.284   2
   6  -4 -14 875.122 152.783   2
  -6  -4  14 1070.99 141.901  13
   6  -4 -13 3214.56 280.520   8
  -6  -4  13 3314.15 265.588  16
   6   4 -13 3588.48 292.360   2
   6  -4 -13 3879.63 305.082   2
   6  -4 -12 3594.03 290.673   8
  -6  -4  12 4531.60 318.860  16
   6   4 -12 4108.08 311.810   2
   6  -4 -12 4257.85 318.234   2
  -6  -4  12 4285.89 281.032  13
   6  -4 -11 5861.50 364.647   8
   6   4 -11 6000.91 369.654   8
  -6  -4  11 6868.24 405.630  16
   6   4 -11 6295.05 378.190   2
   6  -4 -11 6255.36 377.861   2
  -6  -4  11 6981.01 366.280  13
   6  -4 -10 2611.62 237.713   8
   6   4 -10 2828.60 250.763   8
  -6  -4  10 3683.46 305.274  16
   6   4 -10 2953.94 253.136   2
   6  -4 -10 3050.81 257.967   2
  -6  -4  10 3367.66 256.679  13
   6  -4  -9 7599.64 393.112   8
   6   4  -9 6815.31 375.081   8
  -6  -4   9 8031.93 456.202  16
  -6  -4   9 7987.26 401.459  13
   6   4  -9 7406.00 392.207   2
   6  -4  -9 7392.21 393.393   2
   6   4  -8 558.243 113.937   2
   6  -4  -8 652.037 119.108   8
   6   4  -8 818.531 129.719   8
   6  -4  -8 798.530 118.253   7
  -6  -4   8 508.324 119.225  13
   6  -4  -8 853.618 137.390   2
   6  -4  -7 10362.5 446.956   8
   6   4  -7 9914.13 433.820   8
   6  -4  -7 11443.0 433.487   7
   6  -4  -7 10158.1 451.909   2
   6  -4  -6 631.081 114.572   8
   6  -4  -6 739.372 112.046   7
   6   4  -6 631.174 111.707   8
   6  -4  -6 588.623 116.313   4
   6  -4  -5 1202.71 139.010   7
   6  -4  -5 1148.04 140.556   9
   6  -4  -5 1015.97 141.018   8
   6   4  -5 1031.81 135.255   8
   6  -4  -5 1076.14 150.296   4
   6  -4  -4 900.535 121.389   7
   6  -4  -4 1033.15 137.142   9
   6  -4  -4 827.628 127.902   8
   6   4  -4 1060.51 137.256   8
   6  -4  -4 1106.88 151.047   4
   6  -4  -3 31598.3 761.365   7
   6  -4  -3 30809.0 805.621   9
   6  -4  -3 29989.3 810.476   8
   6   4  -3 27701.8 771.729   8
   6  -4  -3 28996.8 816.571   4
   6  -4  -2 869.416 118.942   7
   6  -4  -2 1130.39 148.761   4
   6  -4  -2 901.246 134.517   9
   6  -4  -2 1267.08 151.579   8
   6   4  -2 832.378 123.048   8
   6  -4  -1 52575.9 1096.70   7
   6  -4  -1 54739.7 1185.89  11
   6  -4  -1 50861.4 1189.40   4
   6  -4  -1 54246.9 1198.47   9
   6  -4   0 5600.96 296.414   7
   6   4   0 5910.11 322.354  11
   6  -4   0 5327.84 311.516  11
   6  -4   0 5486.45 335.229   4
   6  -4   0 6143.21 350.708   9
   6  -4   1 5798.50 354.714   9
   6  -4   1 5921.45 331.311  11
   6   4   1 6437.89 340.523  11
   6  -4   1 5764.63 304.542   7
   6  -4   1 6135.04 361.124   4
   6   4   1 6017.20 333.844  10
   6  -4   1 6335.24 343.831  10
   6   4   2 331.614 88.4676  10
   6  -4   2 333.340 91.9988  10
   6  -4   2 462.725 112.514   9
   6  -4   2 387.675 95.6057  11
   6   4   2 251.198 82.5622  11
   6  -4   2 312.962 85.2637   7
   6  -4   2 199.877 82.3528   4
   6  -4   2 311.013 79.8227   3
   6  -4   3 45933.7 1157.75   9
   6  -4   3 44372.4 1056.47  10
   6   4   3 44229.7 1056.77  10
   6  -4   3 41378.1 991.567   7
   6  -4   3 41219.3 1105.86   4
   6   4   3 44598.6 1057.36  11
   6  -4   3 43579.7 1053.14  11
   6   4   4 81.4758 61.9603  10
   6  -4   4 82.2867 61.5914  10
   6  -4   4 236.873 107.777   9
   6  -4   4 37.3549 65.8590   7
   6  -4   4 42.7210 64.6501   4
   6   4   4 113.757 75.2979   4
   6   4   4 40.6538 55.7363  11
   6  -4   4 61.2885 63.1077  11
   6   4   5 79766.6 1586.20  10
   6  -4   5 78879.0 1587.02  10
   6  -4   5 80309.1 1568.83   7
   6  -4   5 86954.8 1793.99   9
  -6  -4  -5 70183.1 1635.21   1
  -6   4  -5 75712.6 1667.19   1
   6  -4   5 80704.0 1724.99   4
   6   4   5 76289.3 1670.00   4
   6   4   6 2607.85 231.939  10
   6  -4   6 2459.21 226.731  10
   6  -4   6 2675.93 227.925   7
   6  -4   6 2914.35 291.712   9
  -6  -4  -6 2043.64 237.533   1
  -6   4  -6 2462.33 256.317   1
   6   4   6 2453.49 252.660   4
   6  -4   6 2499.73 264.530   4
   6   4   7 25821.0 794.810  10
   6  -4   7 26246.0 801.423  10
   6  -4   7 26752.1 780.710   7
   6  -4   7 28007.1 943.705   9
  -6   4  -7 24981.8 863.406   1
   6   4   7 25587.3 867.935   4
   6  -4   7 26510.4 897.914   4
   6  -4   8 2542.78 238.923  10
   6  -4   8 2920.67 245.315   7
   6  -4   8 3427.89 324.452   9
  -6  -4  -8 2539.08 274.550   1
   6   4   8 2570.06 262.414   4
   6  -4   8 2736.83 278.343   4
   6  -4   9 6270.56 378.355  10
   6  -4   9 6555.58 449.799   9
   6  -4   9 6063.13 348.536   7
   6   4   9 6992.88 426.261   4
   6  -4   9 7891.25 460.578   4
  -6  -4  -9 7015.48 442.451   1
   6  -4  10 5559.50 413.048   9
   6   4  10 4382.32 331.884   4
   6  -4  10 4667.71 352.217   4
   6  -4  10 4912.70 306.256   7
   6  -4  11 45763.1 1066.66   7
   6   4  11 46231.9 1193.89   4
   6  -4  11 48027.7 1231.60   4
   6  -4  12 490.220 109.205   7
   6   4  12 351.244 104.727   4
   6  -4  12 454.877 122.391   4
   6  -4  12 405.186 147.730   9
   6  -4  13 117282. 2187.16   9
   6  -4  13 103125. 1819.24   7
  -6   4 -14 21755.5 695.640   2
  -6  -4 -14 20829.7 689.982   2
   6  -4  14 20804.3 552.348   7
  -6   4 -15 4950.49 282.885   2
  -6  -4 -15 5209.62 294.220   2
  -6  -4 -16-13.6689 19.4449   2
   6  -4  16 3.11319 10.0433  11
  -6  -5  19 95.3366 37.3599  13
  -6  -5  18 5550.66 225.548  13
  -6  -5  17 7338.16 289.557  13
   6  -5 -17 6967.28 262.167   3
   6  -5 -16 4565.56 239.604   3
  -6  -5  16 4263.00 238.364  13
  -6  -5  15 3282.74 229.543  16
  -6  -5  15 3410.88 223.884  13
  -6  -5  14 10495.1 454.779  16
  -6  -5  14 10090.5 419.850  13
  -6  -5  13 5527.54 348.708  16
  -6  -5  13 5771.29 323.052  13
  -6  -5  12 866.234 160.086  16
  -6  -5  12 381.367 108.382  13
  -6  -5  11 35181.3 1040.85  16
  -6  -5  11 34849.8 922.836  13
  -6  -5  10 265.252 123.810  16
  -6  -5  10 247.404 101.022  13
   6  -5  -9 6331.89 346.336   7
  -6  -5   9 6417.83 441.690  16
  -6  -5   9 6988.21 396.657  13
   6  -5  -8 67495.8 1407.22   7
  -6  -5   8 69648.6 1701.06  16
  -6  -5   8 71439.8 1525.92  13
   6  -5  -7 3563.43 249.585   7
  -6  -5   7 3392.65 336.386  16
  -6  -5   7 3554.95 291.002  13
   6  -5  -6 14067.3 509.801   7
   6  -5  -5 39563.6 983.303   9
   6  -5  -5 37992.5 931.176   7
   6  -5  -4 479.144 106.858   7
   6  -5  -4 477.200 111.274   9
   6  -5  -3 39960.8 945.609   7
   6  -5  -3 38286.1 995.104   9
   6  -5  -2 73662.0 1445.10   7
   6  -5  -2 74258.3 1543.69   9
   6  -5  -1 1018.76 143.717   7
   6  -5  -1 1062.30 163.163   9
   6  -5   0 12831.7 497.598   7
   6  -5   0 14434.3 589.056   9
   6  -5   1 38198.8 951.984   7
   6  -5   1 40172.6 1084.17   9
   6  -5   2 16894.2 593.936   7
   6  -5   2 18198.5 701.323   9
   6  -5   3 43159.5 1066.00   7
   6  -5   3 45273.5 1208.16   9
   6  -5   4 5234.67 326.843   7
   6  -5   4 5286.50 385.119   9
   6  -5   5 3694.66 276.855   7
   6  -5   5 3984.03 339.670   9
   6  -5   6 3614.37 274.902   7
   6  -5   6 3391.90 320.141   9
   6  -5   7 11194.8 498.586   7
   6  -5   7 12194.3 614.348   9
   6  -5   8 4542.62 310.090   7
   6  -5   8 5058.87 395.613   9
   6  -5   9 22005.3 712.131   7
   6  -5   9 22566.2 862.948   9
   6  -5  10 1058.40 154.772   7
   6  -5  11 2903.74 231.933   7
   6  -5  12 26103.2 707.236   7
   6  -5  13 6282.45 295.930   7
   6  -5  14 388.520 77.0972   7
   6  -5  15-2.65813 12.8630   7
   6  -5  16 64.9389 56.3069   9
   6  -5  17 402.451 68.3568   9
  -6  -6  19 90.7291 32.7456  13
  -6  -6  18 18643.6 432.486  13
  -6  -6  17 15669.5 415.223  13
   6  -6 -17 13012.2 351.420   3
  -6  -6  16 3053.67 190.786  13
   6  -6 -16 3251.87 188.815   3
  -6  -6  15 60.8946 61.8583  13
  -6  -6  15 127.439 63.2619  16
  -6  -6  14 10564.6 447.696  16
  -6  -6  14 10935.8 424.566  13
  -6  -6  13 6081.57 363.151  16
  -6  -6  13 5869.58 323.816  13
  -6  -6  12 30082.7 927.764  16
  -6  -6  12 31543.7 848.658  13
  -6  -6  11 31332.5 990.190  16
  -6  -6  11 31834.6 883.479  13
  -6  -6  10 3805.16 344.223  16
  -6  -6  10 4081.85 300.461  13
  -6  -6   9 7726.88 502.583  16
   6  -6  -8 1057.68 158.180   7
  -6  -6   8 804.090 193.980  16
   6  -6  -7 29112.0 818.681   7
  -6  -6   7 29748.3 1089.94  16
   6  -6  -6 7207.62 369.355   7
  -6  -6   6 7119.56 435.845  13
  -6  -6   6 7301.39 546.240  16
   6  -6  -5 211.443 85.2671   7
  -6  -6   5 188.092 109.423  13
   6  -6  -4 428.180 103.650   7
   6  -6  -4 141.897 86.9347   9
  -6  -6   4 266.908 122.527  13
   6  -6  -3 659.038 129.700   7
   6  -6  -3 786.822 148.601   9
   6  -6  -2 5385.04 323.778   7
   6  -6  -2 5412.64 360.256   9
   6  -6  -1 122773. 2121.46   7
   6  -6  -1 125880. 2298.49   9
   6  -6   0 2903.97 242.259   7
   6  -6   0 2891.16 277.420   9
  -6  -6   0 2082.63 469.294  14
   6  -6   1 3521.70 268.649   7
   6  -6   1 3473.19 308.098   9
  -6  -6  -1 2735.01 596.252  14
   6  -6   2 908.836 149.968   7
   6  -6   2 1439.75 205.451   9
  -6  -6  -2 851.663 389.610  14
   6  -6   3 861.563 146.408   7
   6  -6   3 1194.44 194.476   9
  -6  -6  -3 928.424 397.256  14
   6  -6   4 289.907 108.686   7
  -6  -6  -4 473.756 305.446  14
   6  -6   4 510.353 148.587   9
  -6  -6  -5 90826.5 1870.93  16
  -6  -6  -5 104974. 3219.87  14
   6  -6   5 65967.7 1510.98   7
   6  -6   5 69776.9 1685.87   9
   6  -6   6 6105.20 365.740   7
   6  -6   6 6574.69 443.901   9
   6  -6   7 141.725 83.3799   7
   6  -6   8 2689.53 241.373   7
   6  -6   9 3835.29 278.470   7
   6  -6  10 988.709 151.058   7
   6  -6  11 28060.7 744.685   7
   6  -6  12 192.172 77.1433   7
   6  -6  12 173.767 95.2103   9
   6  -6  13 46.8449 51.1820   7
   6  -6  13 575.805 120.361   9
   6  -6  14 5337.08 218.067   7
   6  -6  14 5550.65 292.013   9
   6  -6  15 13582.3 418.905   9
   6  -6  16 4427.03 187.504   9
  -6  -7  17 200.064 50.3987  13
  -6  -7  16 1828.57 118.075  16
  -6  -7  16 1949.83 138.686  13
   6  -7 -16 1854.83 123.225   3
  -6  -7  15 221.828 62.8380  16
  -6  -7  15 214.112 70.9882  13
  -6  -7  14 2675.02 191.636  13
  -6  -7  14 2429.37 198.029  16
  -6  -7  13 406.895 109.337  16
  -6  -7  13 445.623 102.478  13
  -6  -7  12 4070.57 303.489  16
  -6  -7  11 7117.07 429.864  16
  -6  -7  10 16135.8 699.433  16
  -6  -7   9 584.195 165.033  16
  -6  -7   9 519.322 140.634  13
  -6  -7   8 3007.45 269.797  13
  -6  -7   8 2657.14 316.949  16
  -6  -7   7 16957.5 671.810  13
  -6  -7   7 17624.3 843.590  16
  -6  -7   6 382.064 130.513  13
  -6  -7   5 17661.2 721.422  13
  -6  -7   4 8418.03 688.835  16
  -6  -7   4 7500.79 472.911  13
   6  -7  -4 6548.88 369.398   7
   6  -7  -3 388.956 128.847   9
  -6  -7   3 629.364 167.163  13
   6  -7  -3 295.897 107.180   7
   6  -7  -2 6670.49 376.563   7
   6  -7  -2 7188.37 427.455   9
  -6  -7   2 7968.65 523.113  13
   6  -7  -1 20944.8 703.629   7
   6  -7  -1 21578.1 787.606   9
   6  -7   0 9934.01 523.355   9
   6  -7   0 9236.97 446.391   7
  -6  -7  -1 69044.7 2096.34  16
  -6  -7  -1 61650.2 1791.19  13
   6  -7   1 43522.4 1228.31   9
   6  -7   1 42187.3 1099.89   7
  -6  -7  -2 12918.1 785.922  16
  -6  -7  -2 15141.2 895.177  13
   6  -7   2 8640.18 439.862   7
   6  -7   2 9010.85 503.083   9
  -6  -7  -3 23261.0 928.269  16
   6  -7   3 16799.3 633.424   7
  -6  -7  -4 1718.64 226.800  16
   6  -7   4 1271.07 178.748   7
   6  -7   5 530.156 125.264   7
   6  -7   6 401.013 116.200   7
   6  -7   7 10454.5 466.016   7
   6  -7   8 12048.5 573.781   9
   6  -7   8 12972.3 513.437   7
   6  -7   9 37244.4 1044.28   9
   6  -7   9 37300.6 918.690   7
   6  -7  10 2747.60 249.126   9
   6  -7  10 2650.08 208.701   7
   6  -7  11 18372.6 623.895   9
   6  -7  11 18226.9 528.089   7
   6  -7  12 273.381 87.7469   9
   6  -7  12 140.097 58.5672   7
   6  -7  13 5877.96 278.094   9
   6  -7  13 5364.94 211.453   7
   6  -7  14 9086.24 305.607   9
  -6  -8  16 632.557 68.0881  13
   6  -8 -15 364.240 57.3950   3
  -6  -8  14 7260.05 285.449  16
  -6  -8  13 1120.55 137.842  16
  -6  -8  12 26684.0 757.780  16
  -6  -8  12 27314.9 689.528  13
  -6  -8  11 12443.4 530.872  16
  -6  -8  11 12187.3 452.766  13
  -6  -8  10 28297.2 890.510  16
  -6  -8  10 27768.6 766.508  13
  -6  -8   9 574.221 123.432  13
  -6  -8   9 475.501 142.192  16
  -6  -8   8 267.217 103.606  13
  -6  -8   8 305.610 143.807  16
  -6  -8   7 3979.05 302.519  13
   6  -8  -7 4189.76 284.185   7
   6  -8  -6 8576.49 412.675   7
  -6  -8   6 9266.01 482.684  13
  -6  -8   6 8832.04 615.696  16
  -6  -8   5 7179.97 443.862  13
  -6  -8   5 8270.66 636.150  16
  -6  -8   4 18984.4 767.015  13
  -6  -8   4 20322.3 1067.94  16
  -6  -8   3 873.610 279.323  16
  -6  -8   3 490.663 158.020  13
  -6  -8   2 2629.65 315.271  13
  -6  -8   2 2707.19 441.171  16
  -6  -8   1 333.420 220.450  16
  -6  -8   1 267.650 143.236  13
  -6  -8   0 526.716 210.098  16
  -6  -8   0 349.535 164.272  13
  -6  -8  -1 20613.7 915.204  13
  -6  -8  -1 21035.5 924.073  16
  -6  -8  -2 11357.9 583.151  16
   6  -8   2 8415.51 417.275   7
   6  -8   3 593.515 134.353   7
  -6  -8  -3 7.49271 24.1741  16
   6  -8   4 620.416 140.779   9
   6  -8   4 545.979 123.965   7
   6  -8   5 6743.89 406.356   9
   6  -8   5 7502.84 378.975   7
   6  -8   6 306.841 115.713   9
   6  -8   6 410.959 110.273   7
   6  -8   7 52.3667 80.0464   9
   6  -8   7 51.9350 75.6223   7
   6  -8   8 28.0159 72.3413   9
   6  -8   8 36.5796 64.7469   7
   6  -8   9 9146.41 419.753   9
   6  -8   9 9925.01 373.271   7
   6  -8  10 1377.60 153.603   9
   6  -8  10 1360.91 127.291   7
   6  -8  11 221.458 70.7805   9
   6  -8  11 162.912 55.9748   7
   6  -8  12 725.777 88.4670   9
   6  -8  12 617.756 64.5738   7
   6  -9 -13 157.290 45.5652   3
  -6  -9  12 17.1265 34.7623  13
  -6  -9  12 22.2548 39.6872  16
  -6  -9  11 945.168 125.260  16
  -6  -9  11 897.725 102.337  13
  -6  -9  10 378.262 81.7031  13
  -6  -9  10 337.877 99.8357  16
  -6  -9   9 202.169 76.1195  13
  -6  -9   9 198.001 96.8587  16
  -6  -9   8 16699.4 547.005  13
  -6  -9   7 3705.54 344.954  16
  -6  -9   7 4028.48 274.081  13
  -6  -9   6 1115.56 238.816  16
  -6  -9   6 1314.46 176.297  13
   6  -9  -6 1010.78 142.051   7
   6  -9  -5 1489.72 163.992   7
  -6  -9   5 1776.74 212.947  13
  -6  -9   5 1808.67 294.130  16
  -6  -9   4 96.4203 146.656  16
  -6  -9   4 166.487 95.8958  13
   6  -9  -4 263.850 91.5446   7
  -6  -9   3 214.450 174.486  16
   6  -9  -3 146.065 79.0197   7
  -6  -9   3-9.15057 39.0525  13
  -6  -9   2 21714.0 949.147  16
   6  -9  -2 14040.3 468.194   7
   6  -9  -1 1472.79 166.065   7
  -6  -9   1 2421.76 320.206  16
  -6  -9   0 2609.98 279.505  16
  -6  -9  -1 20.4628 26.9515  16
   6  -9   2 628.138 129.600   9
   6  -9   3 24986.6 750.551   9
   6  -9   4 9985.32 443.735   9
   6  -9   5 322.700 89.0328   9
   6  -9   6 701.850 107.672   7
   6  -9   6 810.204 129.208   9
   6  -9   7 9563.74 342.631   7
   6  -9   7 9151.73 382.597   9
   6  -9   8 1317.70 118.908   7
   6  -9   8 1213.79 131.787   9
   6  -9   9 7713.28 253.056   7
   6  -9   9 7439.25 286.308   9
   6 -10  -9 5010.31 196.441   3
  -6 -10   8 2642.71 190.181  16
  -6 -10   7 45026.0 1014.08  16
  -6 -10   6 669.234 134.728  16
  -6 -10   5 497.000 134.529  16
   6 -10  -4 8946.71 276.573   3
  -6 -10   4 19709.3 675.022  16
  -6 -10   3 3070.82 261.240  16
   6 -10  -3 2028.51 157.865   7
   6 -10  -2 13581.6 420.664   7
   6 -10  -1 26705.6 632.397   7
   6 -10   0 931.225 113.818   7
   6 -10   1 748.963 100.166   7
   6 -10   2 13664.6 403.038   7
   6 -10   3 441.728 78.5781   7
   6 -10   4 5658.93 229.735   7
   7   0 -22 31762.1 686.656   2
   7   0 -21 33.5952 55.2867   2
   7   0 -20 349.550 89.2116   2
   7   0 -19-43.1077 84.3712   2
   7   0 -18 5830.94 372.856   2
   7   0 -17 27.0341 85.9946   2
   7   0 -16 70217.9 1625.11   2
   7   0 -15 107.621 89.2845   2
   7   0 -14 20115.7 762.880   8
   7   0 -14 21898.2 808.739   2
   7   0 -13 75.2476 65.5547   3
   7   0 -13 64.5030 71.2868   8
   7   0 -13 9.60607 81.9942   2
   7   0 -12 52384.1 1315.22   2
   7   0 -12 49593.6 1134.52   3
   7   0 -11 183.295 83.4048   3
   7   0 -11 133.037 74.3473   8
   7   0 -11 9.09477 71.8791   2
   7   0 -10 162297. 2875.38   2
   7   0 -10 157175. 2842.23   8
   7   0 -10 166572. 2743.45   3
   7   0  -9 56.9915 69.9012   3
   7   0  -9 34.0049 73.8485   8
   7   0  -9 69.0413 78.7505   2
   7   0  -8 106796. 2065.46   2
   7   0  -8 100953. 2031.13   8
   7   0  -8 107744. 1982.60   3
   7   0  -7 208.882 97.2073   3
   7   0  -7-16.1006 72.3010   8
   7   0  -7 8.23688 78.6043   2
   7   0  -6 61483.8 1334.07   3
   7   0  -6 58773.5 1368.63   2
   7   0  -6 59957.7 1374.23   8
   7   0  -5 82.0509 67.4937   4
   7   0  -5 7.66326 67.7122   8
   7   0  -5 191.137 86.7075   3
   7   0  -4 5514.39 346.692   8
   7   0  -4 5663.89 361.634   4
   7   0  -4 5842.04 348.221  11
   7   0  -3 209.839 82.9289   8
   7   0  -3 218.087 78.5647  11
   7   0  -3 274.499 84.9170   4
   7   0  -2 76186.6 1568.31   8
   7   0  -2 74332.0 1570.91   4
   7   0  -2 70510.3 1413.48   3
   7   0  -2 75849.1 1527.37  11
   7   0  -1 203.445 81.6391  10
   7   0  -1 81.4569 68.4600   3
   7   0  -1 244.810 82.8185   4
   7   0  -1 213.969 75.5529  11
   7   0  -1 319.742 101.097   8
   7   0   0 212058. 3459.58   4
   7   0   0 211253. 3414.98  11
   7   0   0 216585. 3425.21  10
   7   0   0 209782. 3443.23   8
   7   0   1 57.8177 62.7804  10
   7   0   1 28.8380 61.5374  11
   7   0   1 15.8497 74.5385   4
   7   0   2 770.188 137.777  10
   7   0   2 674.531 132.541  11
   7   0   2 683.238 138.531   4
   7   0   3 76.0358 75.8844   4
   7   0   3 105.065 70.5950  10
   7   0   4 3427.40 296.328   4
   7   0   4 3714.23 287.971  10
   7   0   5-18.4789 73.0125   4
   7   0   5 49.1281 60.5250  10
   7   0   6 5945.42 382.434  10
   7   0   6 5498.24 390.418   4
   7   0   7 149.851 82.1872   4
   7   0   7 160.819 81.5440  10
   7   0   7 120.268 72.9390   9
   7   0   8 6865.94 364.797   9
   7   0   8 7689.02 477.497   4
   7   0   8 7375.74 441.741  10
  -7   0  -8 8320.69 530.850   1
   7   0   9 42.1951 108.979   4
  -7   0  -9 252.360 130.055   1
   7   0   9 61.8312 71.8585   9
   7   0  10 33031.0 1061.18   4
   7   0  10 30309.3 964.313  10
  -7   0 -10 32460.9 1109.91   1
   7   0  11 74.7330 71.8729   9
   7   0  11 149.502 102.950   4
   7   0  12 9333.70 423.069   9
   7   0  12 9622.02 519.694   4
   7   0  13 115.006 78.1161   9
   7   0  13 34.6719 95.8598   4
   7   0  14 1538.02 197.175   4
   7   0  14 1341.79 154.100   9
   7   0  15 28.4160 56.1385   9
   7   0  16 8424.57 317.227   9
  -7   0 -16 9501.10 451.477   2
   7   0  17 39.8339 36.1427   9
  -7   0 -17 69.4184 75.2325   2
  -7   0 -18 2823.53 183.894   2
   7   0  18 2609.29 149.564  11
   7   1 -22 3384.17 182.072   2
   7  -1 -22 3652.57 189.404   2
   7   1 -21 3120.24 202.656   2
   7  -1 -21 3245.96 209.830   2
   7   1 -20 68.8506 66.0989   2
   7   1 -19 1174.01 161.577   2
   7   1 -18 1270.62 176.978   2
   7   1 -17 2184.59 239.267   2
   7   1 -16 220.068 107.715   2
   7   1 -15 28.3069 74.5658   2
   7  -1 -15 72.9273 62.3181   3
   7  -1 -14 3416.66 239.064   3
   7   1 -14 3183.37 292.103   2
   7  -1 -14 2939.51 284.590   2
   7  -1 -14 2729.70 272.550   8
   7   1 -14 2551.40 261.385   8
   7  -1 -13 8700.76 398.431   3
   7   1 -13 8266.44 469.817   2
   7  -1 -13 8697.59 485.003   2
   7  -1 -13 8035.64 459.743   8
   7   1 -13 7223.96 436.659   8
   7  -1 -12 6918.79 359.686   3
   7  -1 -12 5341.32 371.974   8
   7   1 -12 5769.09 385.766   8
   7   1 -12 6071.65 398.563   2
   7  -1 -12 6134.69 402.635   2
   7  -1 -11 134.113 88.5812   3
  -7  -1  11 311.272 80.3246  13
   7   1 -11 250.239 97.8133   2
   7  -1 -11 180.944 87.6055   2
   7  -1 -11 221.461 86.9617   8
   7   1 -11 193.512 87.5074   8
   7  -1 -10 2116.03 211.681   3
  -7  -1  10 1934.43 169.675  13
   7  -1 -10 2023.45 227.895   8
   7   1 -10 2217.90 234.889   8
   7   1 -10 2144.07 235.100   2
   7  -1 -10 2170.00 236.199   2
   7  -1  -9 26051.7 847.100   8
   7   1  -9 27246.8 860.342   8
   7  -1  -9 28978.6 820.339   3
   7   1  -9 26535.0 861.817   2
   7  -1  -9 26209.9 856.613   2
   7  -1  -8 916.120 157.403   8
   7   1  -8 879.767 152.835   8
   7  -1  -8 1124.67 159.984   3
   7   1  -8 875.043 158.928   2
   7  -1  -8 806.909 152.046   2
   7  -1  -7 2399.17 235.768   8
   7   1  -7 2223.19 226.703   8
   7  -1  -7 2341.92 220.077   3
   7   1  -7 2479.46 242.526   2
   7  -1  -7 2709.43 251.879   2
   7  -1  -6 4235.11 308.276   8
   7   1  -6 4200.53 309.084   8
   7  -1  -6 4742.70 306.614   3
   7   1  -6 4357.37 317.268   2
   7  -1  -6 4246.05 312.357   2
   7  -1  -5 2253.42 222.840   8
   7   1  -5 1986.78 210.654   8
   7  -1  -5 2056.35 223.259   4
   7  -1  -5 2276.17 212.470   3
   7   1  -5 2187.58 227.920   4
   7  -1  -4 316.447 87.9279  11
   7  -1  -4 270.821 87.5685   8
   7   1  -4 188.233 80.6318   8
   7   1  -4 268.223 79.2963  11
   7  -1  -4 256.238 82.7731   4
   7   1  -4 280.420 89.6011   4
   7  -1  -3 123842. 2247.38   8
   7   1  -3 124745. 2256.51   8
   7   1  -3 121442. 2198.43  11
   7  -1  -3 128342. 2242.32  11
   7  -1  -3 122915. 2125.94   3
   7  -1  -3 120503. 2271.44   4
   7   1  -3 122916. 2279.23   4
   7  -1  -2 6395.58 372.665   8
   7   1  -2 5797.59 357.128   8
   7  -1  -2 6263.48 370.439   4
   7   1  -2 6367.10 374.141   4
   7  -1  -2 6376.03 325.733   3
   7   1  -2 6016.53 346.248  11
   7  -1  -2 6205.62 356.203  11
   7   1  -1 363.324 93.7711  10
   7  -1  -1 442.767 106.338  10
   7  -1  -1 569.005 117.830   8
   7  -1  -1 249.414 81.2835   3
   7  -1  -1 584.468 116.491   4
   7   1  -1 468.033 105.153   4
   7   1  -1 375.553 94.8991  11
   7  -1  -1 439.779 98.9510  11
   7   1  -1 440.836 106.577   8
   7  -1   0 48684.6 1064.74   3
   7  -1   0 50939.7 1235.95   4
   7   1   0 50248.9 1229.75   4
   7  -1   0 52683.7 1236.80   8
   7   1   0 52413.0 1233.85   8
   7   1   0 53843.6 1224.01  10
   7  -1   0 53340.1 1228.69  10
   7   1   0 53596.1 1219.82  11
   7  -1   0 53700.6 1232.80  11
   7   1   1 2267.63 230.543   4
   7  -1   1 2500.30 242.040   4
   7   1   1 2287.86 218.779  10
   7  -1   1 2260.26 219.783  10
   7   1   1 2108.47 214.414  11
   7  -1   1 2159.30 217.615  11
   7   1   2 235.870 99.1149   4
   7  -1   2 418.661 115.492   4
   7   1   2 300.876 94.0227  10
   7  -1   2 310.972 95.6116  10
   7   1   2 227.121 88.5096  11
   7  -1   2 229.201 89.3189  11
   7   1   3 33087.7 927.808  10
   7  -1   3 33547.5 934.102  10
   7  -1   3 32439.1 962.594   4
   7   1   3 32510.6 960.975   4
   7   1   4 17187.8 648.776  10
   7  -1   4 18425.3 668.952  10
   7  -1   4 18067.9 700.020   4
   7   1   4 18145.8 697.140   4
   7  -1   5 50427.7 1294.90   4
   7   1   5 49380.8 1273.91   4
   7  -1   5 48889.5 1111.35   9
   7   1   5 48939.4 1220.58  10
   7  -1   5 49321.3 1225.28  10
   7  -1   6 20377.1 777.473   4
   7   1   6 20545.7 775.547   4
   7   1   6 19335.6 719.435  10
   7  -1   6 20145.3 729.010  10
   7  -1   6 19498.2 647.992   9
  -7  -1  -7 24213.9 892.936   1
  -7   1  -7 25469.9 934.588   1
   7  -1   7 24962.7 884.809   4
   7   1   7 24143.1 864.484   4
   7   1   7 23554.2 816.087  10
   7  -1   7 24472.9 829.005  10
   7  -1   7 24240.1 751.132   9
  -7  -1  -8 36837.5 1162.35   1
  -7   1  -8 39530.8 1221.07   1
   7   1   8 37305.3 1123.18   4
   7  -1   8 38373.0 1141.67   4
   7   1   8 36589.1 1064.81  10
   7  -1   8 34609.8 1042.77  10
   7  -1   8 39076.7 1005.14   9
  -7  -1  -9 38874.8 1205.99   1
  -7   1  -9 41463.0 1261.74   1
   7   1   9 42626.8 1209.11   4
   7  -1   9 39840.1 1191.52   4
   7  -1   9 40963.6 1053.83   9
   7   1   9 39767.0 1121.50  10
   7  -1   9 38932.3 1111.88  10
   7  -1  10 5746.01 354.677   9
   7   1  10 5364.09 398.837   4
   7  -1  11 23779.1 758.280   9
   7   1  11 23657.8 849.421   4
   7  -1  12 7629.69 396.837   9
   7   1  12 6513.87 418.362   4
   7  -1  13 59541.1 1286.40   9
   7   1  13 61309.9 1419.43   4
   7  -1  14 1066.73 143.288   9
   7   1  14 924.754 121.817   9
   7   1  14 872.252 153.554   4
   7  -1  15 643.291 112.370   9
   7   1  15 2095.60 157.255   9
  -7   1 -16 523.138 126.107   2
  -7  -1 -16 604.076 127.146   2
   7  -1  16 490.737 92.5644   9
  -7   1 -17 3079.32 217.300   2
  -7  -1 -17 2703.13 202.099   2
   7  -1  17 2438.50 154.498   9
  -7   1 -18 1328.57 123.016   2
  -7  -1 -18 1284.95 124.451   2
   7   2 -22 2810.91 141.884   2
   7  -2 -22 2844.88 146.348   2
   7   2 -21 401.117 77.3939   2
   7  -2 -21 425.422 81.2880   2
   7   2 -20 1558.31 148.823   2
   7  -2 -20 1274.22 138.521   2
   7   2 -19 15064.3 535.819   2
   7  -2 -19 15208.0 543.077   2
   7   2 -18 113.392 77.5475   2
   7  -2 -18 122.865 79.9376   2
   7   2 -17 765.060 146.564   2
   7  -2 -17 911.992 158.205   2
   7   2 -16 93.1127 80.7974   2
   7  -2 -16 208.157 102.821   2
   7  -2 -15 504.349 99.1167   3
   7   2 -15 511.649 135.912   2
   7  -2 -15 605.446 145.192   2
   7   2 -14 12809.3 583.729   2
   7  -2 -14 12982.0 593.385   2
   7  -2 -14 13979.0 497.694   3
  -7  -2  14 12182.5 416.867  13
   7  -2 -13 1937.03 190.683   3
  -7  -2  13 1598.56 153.995  13
   7   2 -13 1883.71 222.866   2
   7  -2 -13 1938.22 225.670   2
   7  -2 -13 1706.07 217.709   8
   7   2 -13 1240.40 185.612   8
   7  -2 -12 5495.13 325.227   3
  -7  -2  12 4819.82 272.118  13
   7  -2 -12 4772.84 348.942   8
   7   2 -12 5184.46 359.128   8
   7   2 -12 4945.90 353.810   2
   7  -2 -12 6013.97 390.705   2
  -7  -2  12 4990.28 298.433  16
   7  -2 -11 727.158 131.764   3
  -7  -2  11 455.932 97.3624  13
   7   2 -11 635.671 140.667   2
   7  -2 -11 681.099 146.402   2
   7  -2 -11 655.841 132.538   8
   7   2 -11 527.973 126.654   8
   7   2 -10 5704.47 372.170   2
   7  -2 -10 5659.27 374.609   2
  -7  -2  10 5168.14 293.884  13
   7  -2 -10 5223.87 357.687   8
   7   2 -10 4993.31 349.777   8
   7  -2  -9 22690.2 769.295   8
   7   2  -9 21800.9 757.163   8
   7  -2  -9 24122.4 742.567   3
   7   2  -9 22750.1 772.400   2
   7  -2  -9 22734.0 777.889   2
  -7  -2   9 21373.6 653.197  13
   7  -2  -8 29178.1 830.786   3
   7   2  -8 28062.3 864.389   2
   7  -2  -8 26730.9 850.261   2
   7  -2  -8 26836.0 843.669   8
   7   2  -8 26118.0 831.543   8
   7  -2  -7 940.736 148.810   3
   7   2  -7 879.410 151.179   2
   7  -2  -7 1285.39 179.416   2
   7  -2  -7 827.094 146.250   8
   7   2  -7 1079.43 158.349   8
   7  -2  -6 6796.36 407.791   4
   7  -2  -6 7087.55 399.305   8
   7   2  -6 7308.58 404.159   8
   7  -2  -6 6864.03 371.754   3
   7  -2  -6 7501.31 411.808   2
   7  -2  -5 5402.31 353.986   4
   7   2  -5 5360.29 355.608   4
   7   2  -5 5622.39 351.643   8
   7  -2  -5 5292.00 341.003   8
   7  -2  -4 4212.43 278.354   3
   7  -2  -4 4071.28 298.593   8
   7   2  -4 3835.32 291.070   8
   7   2  -4 3529.80 285.103   4
   7  -2  -4 4125.42 305.090   4
   7   2  -3 2526.81 222.846  11
   7  -2  -3 2266.59 214.228  11
   7  -2  -3 2100.60 215.674   8
   7   2  -3 2563.29 233.666   8
   7  -2  -3 2261.17 223.152   4
   7  -2  -3 2021.84 189.923   3
   7   2  -3 2487.59 234.594   4
   7   2  -2 18115.7 621.697  11
   7  -2  -2 17946.8 629.883  11
   7   2  -2 18062.1 649.738   8
   7  -2  -2 16809.3 630.432   8
   7   2  -2 17721.4 652.310   4
   7  -2  -2 16899.9 559.226   3
   7  -2  -2 16502.5 628.732   4
   7   2  -1 49589.5 1141.58  11
   7  -2  -1 49486.5 1148.51  11
   7  -2  -1 46880.7 1156.92   8
   7   2  -1 45735.6 1143.08   8
   7  -2  -1 44940.1 1016.40   3
   7   2  -1 46537.6 1162.79   4
   7  -2  -1 47101.7 1167.52   4
   7   2   0 28660.9 831.847  11
   7  -2   0 29362.2 846.419  11
   7   2   0 29845.4 848.041  10
   7  -2   0 30179.1 864.752  10
   7  -2   0 28822.8 868.990   4
   7  -2   0 27219.7 723.954   3
   7   2   0 27338.8 851.704   4
   7   2   1 6020.51 356.825  11
   7  -2   1 5468.75 342.926  11
   7   2   1 5672.80 346.613  10
   7  -2   1 5687.75 351.173  10
   7  -2   1 5237.92 349.710   4
   7   2   1 5289.63 349.980   4
   7  -2   1 5100.51 276.229   3
   7  -2   2 2917.18 225.717   9
   7   2   2 2783.70 257.773   4
   7  -2   2 2555.98 194.055   3
   7  -2   2 2923.08 262.339   4
   7   2   2 2948.13 254.070  11
   7  -2   2 2865.57 250.467  11
   7   2   2 3138.71 257.580  10
   7  -2   2 2910.37 252.302  10
   7  -2   3 135.919 73.0908   9
   7  -2   3 86.6006 79.0300   4
   7   2   3 128.126 79.1585   4
   7  -2   3 236.258 77.6652   3
   7   2   3 22.8390 60.1723  11
   7  -2   3 83.8837 68.4982  11
   7   2   3 53.5343 59.1747  10
   7  -2   3 91.8881 75.1417  10
   7   2   4 5826.29 362.006  10
   7  -2   4 5891.56 365.771  10
   7  -2   4 6120.50 352.364   9
   7  -2   4 5888.94 389.830   4
   7   2   4 6290.83 398.972   4
   7  -2   5 2525.42 234.659   9
   7   2   5 1884.85 211.644  10
   7  -2   5 1914.58 211.389  10
   7  -2   5 2455.16 260.662   4
   7   2   5 2144.62 240.090   4
   7  -2   6 27255.5 822.280   9
   7  -2   6 26772.6 904.998   4
   7   2   6 27008.9 900.453   4
   7   2   6 26268.4 839.749  10
   7  -2   6 24626.9 821.269  10
   7  -2   7 3973.36 302.672   9
   7  -2   7 4520.09 357.630   4
   7   2   7 4534.92 352.620   4
   7   2   7 4583.41 333.153  10
   7  -2   7 4899.30 344.137  10
  -7  -2  -7 4250.46 350.196   1
  -7   2  -7 4674.96 377.439   1
   7  -2   8 139.459 94.7380   9
   7   2   8 1853.33 236.100   4
   7  -2   8 2346.60 265.709   4
   7   2   8 217.699 87.9767  10
   7  -2   8 429.474 116.778  10
  -7  -2  -8 2879.19 292.584   1
  -7   2  -8 975.302 192.397   1
   7  -2   9 1374.18 190.569   9
   7   2   9 1604.24 223.015   4
   7  -2   9 1466.03 220.686   4
   7   2   9 1246.67 182.006  10
   7  -2   9 1292.90 184.697  10
  -7  -2  -9 1290.99 205.721   1
  -7   2  -9 1195.60 209.314   1
   7  -2  10 2683.45 253.728   9
   7   2  10 2199.18 253.374   4
   7  -2  10 2264.98 257.731   4
   7  -2  11 17907.2 657.960   9
   7   2  11 16514.9 683.020   4
   7  -2  11 16473.9 685.884   4
   7  -2  12 2266.74 225.645   9
   7   2  12 2077.56 232.667   4
   7  -2  12 2332.28 247.152   4
   7  -2  13 14763.0 557.820   9
   7   2  13 14818.3 589.901   4
   7  -2  13 14481.1 589.882   4
   7  -2  14 2696.19 220.708   9
   7  -2  14 3082.78 250.097   4
   7  -2  15 3840.63 242.788   9
  -7   2 -16 1461.71 161.621   2
  -7  -2 -16 1419.41 158.603   2
   7  -2  16 1449.36 139.885   9
   7  -2  17 10710.5 326.539   9
   7   2  17 9526.66 312.360  11
   7  -2  17 9908.72 313.630  11
  -7  -2 -17 10019.4 360.649   2
  -7   2 -17 9738.67 356.962   2
   7   3 -21 3576.63 174.789   4
   7   3 -20 3578.01 201.191   2
   7  -3 -20 3572.28 204.241   2
   7   3 -19 3200.94 215.391   2
   7  -3 -19 3553.19 231.813   2
   7   3 -18 23863.9 695.554   2
   7  -3 -18 25186.4 718.794   2
  -7  -3  17 513.633 72.9344  13
   7   3 -17 520.967 115.101   2
   7  -3 -17 515.192 116.840   2
   7   3 -16 8090.96 422.036   2
   7  -3 -16 8400.90 435.346   2
   7  -3 -16 8647.46 332.345   3
  -7  -3  16 7897.41 299.709  13
   7   3 -15 7170.71 409.596   2
   7  -3 -15 7725.17 432.096   2
   7  -3 -15 8633.30 359.940   3
  -7  -3  15 7711.90 318.452  13
   7   3 -14 10366.7 503.975   2
   7  -3 -14 10957.9 525.853   2
   7  -3 -14 11964.6 454.706   3
  -7  -3  14 10129.3 393.751  13
  -7  -3  13 767.288 130.651  16
   7   3 -13 899.025 154.802   2
   7  -3 -13 831.054 154.625   2
   7  -3 -13 885.348 138.696   3
  -7  -3  13 879.095 126.782  13
   7  -3 -12 83035.6 1780.98   8
   7   3 -12 81766.3 1772.13   8
  -7  -3  12 84732.3 1697.11  16
   7   3 -12 86889.2 1805.18   2
   7  -3 -12 85826.4 1803.55   2
  -7  -3  12 87159.0 1612.12  13
   7  -3 -11 1832.24 215.444   8
   7   3 -11 1779.37 215.759   8
  -7  -3  11 1821.50 205.921  16
  -7  -3  11 2043.63 194.795  13
   7  -3 -11 2056.37 212.601   3
   7   3 -11 1791.43 214.882   2
   7  -3 -11 1914.04 220.483   2
  -7  -3  10 37329.1 941.765  13
   7   3 -10 38129.1 1049.59   2
   7  -3 -10 39791.7 1068.39   2
   7  -3 -10 36365.7 1026.34   8
   7   3 -10 36581.4 1030.87   8
  -7  -3   9 289.582 93.8553  13
   7  -3  -9 299.393 96.0085   8
   7   3  -9 284.358 99.8968   8
   7   3  -9 393.794 103.444   2
   7  -3  -9 403.187 103.749   2
   7   3  -8 754.947 139.534   8
   7  -3  -8 538.756 122.243   8
   7   3  -8 682.013 136.653   2
   7  -3  -8 887.132 152.530   2
   7  -3  -7 3869.88 293.859   8
   7   3  -7 3835.38 291.772   8
   7   3  -7 4141.78 314.932   4
   7  -3  -7 4147.51 313.337   4
   7   3  -6 25987.8 808.729   8
   7  -3  -6 25684.9 807.140   8
   7  -3  -6 28074.8 722.672   7
   7   3  -6 27530.0 851.026   4
   7  -3  -6 26114.5 835.033   4
   7  -3  -5 39902.6 1051.89   8
   7   3  -5 40544.6 1054.52   8
   7  -3  -5 41570.5 913.408   7
   7  -3  -5 41217.6 1083.40   4
   7   3  -5 41304.5 1082.17   4
   7  -3  -4 99892.3 1937.53   4
   7   3  -4 97123.3 1924.90   4
   7  -3  -4 101522. 1712.84   7
   7  -3  -4 97464.3 1827.33   3
   7  -3  -4 97979.8 1913.83   8
   7   3  -4 99748.9 1913.81   8
   7  -3  -3 4940.43 330.597   4
   7   3  -3 4917.30 327.386   4
   7  -3  -3 5366.56 268.951   7
   7  -3  -3 4856.09 297.862   3
   7   3  -3 4955.42 324.581   8
   7  -3  -3 5082.72 330.923   8
   7  -3  -2 22160.9 639.499   9
   7  -3  -2 21998.4 732.430   8
   7   3  -2 22411.4 733.339   8
   7  -3  -2 22197.2 599.739   7
   7   3  -2 22389.1 741.832   4
   7  -3  -2 21622.6 734.372   4
   7  -3  -2 21289.6 647.533   3
   7   3  -2 24494.7 744.300  11
   7  -3  -2 23898.5 748.675  11
   7  -3  -1 1226.96 166.930   4
   7   3  -1 978.892 152.075   4
   7  -3  -1 765.093 122.472   3
   7  -3  -1 876.665 113.929   7
   7   3  -1 854.371 131.425  11
   7  -3  -1 1244.86 161.384  11
   7  -3  -1 947.084 133.607   9
   7  -3   0 66760.8 1487.39   4
   7   3   0 66808.5 1481.10   4
   7  -3   0 66522.7 1314.83   3
   7  -3   0 65507.8 1250.24   7
   7   3   0 70404.9 1457.00  11
   7  -3   0 71449.5 1477.76  11
   7  -3   0 68673.0 1377.35   9
   7  -3   1 21578.8 756.608   4
   7   3   1 22287.3 760.792   4
   7  -3   1 22026.1 630.205   3
   7  -3   1 23434.9 708.677   9
   7   3   1 24761.5 768.491  11
   7  -3   1 24273.3 761.385  11
   7   3   1 25109.7 775.037  10
   7  -3   1 24180.1 766.540  10
   7  -3   2 25966.1 684.676   3
   7  -3   2 26667.6 861.293   4
   7   3   2 26969.2 860.434   4
   7  -3   2 29344.8 824.630   9
   7   3   2 28345.1 846.372  11
   7  -3   2 28986.5 856.678  11
   7   3   2 28772.9 852.573  10
   7  -3   2 29779.4 866.341  10
   7   3   3 1171.37 178.385   4
   7  -3   3 1379.67 139.792   3
   7  -3   3 1145.20 179.402   4
   7   3   3 1284.72 176.024  11
   7  -3   3 1487.88 185.627  11
   7  -3   3 1282.46 172.269  10
   7   3   3 1188.08 165.728  10
   7  -3   3 1469.38 181.675   9
   7   3   4 24857.2 803.440  10
   7  -3   4 24777.9 799.335  10
   7  -3   4 26146.1 805.315   9
   7   3   4 25126.7 807.938  11
   7  -3   4 25455.5 806.525  11
   7   3   4 25700.6 855.726   4
   7  -3   4 24153.8 841.959   4
   7  -3   5 156.376 92.9471   9
   7   3   5 121.100 85.0184   4
   7  -3   5 160.874 92.8666   4
   7  -3   5 198.744 86.0389  11
   7   3   5 88.4665 69.8822  10
   7  -3   5 128.575 74.4831  10
   7  -3   6 3853.25 307.488   9
   7  -3   6 3642.01 317.418   4
   7   3   6 3822.87 322.935   4
   7   3   6 3968.59 303.766  10
   7  -3   6 3377.54 280.884  10
  -7  -3  -6 2927.68 287.808   1
  -7   3  -6 3585.50 315.305   1
   7  -3   7 3641.19 309.727   9
   7   3   7 3271.09 304.829   4
   7  -3   7 3165.13 299.127   4
   7   3   7 3041.00 267.785  10
   7  -3   7 3269.70 277.479  10
  -7  -3  -7 2693.93 278.069   1
  -7   3  -7 2641.87 275.985   1
   7  -3   8 21569.2 773.580   9
   7   3   8 20627.8 779.768   4
   7  -3   8 20613.7 784.926   4
   7   3   8 18786.6 695.113  10
   7  -3   8 19241.5 703.008  10
  -7  -3  -8 17179.0 721.753   1
  -7   3  -8 17565.5 730.136   1
   7  -3   9 5091.08 365.416   9
   7   3   9 4585.07 353.831   4
   7  -3   9 4432.31 350.523   4
   7  -3  10 2081.90 238.521   9
   7   3  10 1694.62 217.543   4
   7  -3  10 1627.31 216.138   4
   7  -3  11 15714.2 633.601   9
   7   3  11 15145.4 624.908   4
   7  -3  11 14438.8 614.645   4
   7  -3  12 385.270 122.337   9
   7   3  12 144.271 90.0453   4
   7  -3  12 179.328 88.9711   4
   7   3  13 760.825 136.346   4
   7  -3  13 744.137 135.451   4
   7  -3  13 826.115 148.835   9
   7  -3  14 9060.47 405.949   9
   7  -3  15 3633.97 230.244   9
  -7   3 -15 2868.42 211.025   2
  -7  -3 -15 3065.75 219.610   2
   7  -3  15 3218.25 194.853  11
   7  -3  16 57.4870 52.8215   9
  -7   3 -16 109.847 56.0010   2
  -7  -3 -16 36.1550 48.4949   2
   7   3  16-3.09383 32.7301  11
   7  -3  16 88.5073 39.2470  11
   7  -3  17 7035.67 241.155   9
   7  -4 -19-6.07061 11.9931   4
  -7  -4  18 3583.02 150.144  13
   7  -4 -18 3026.49 196.201   2
  -7  -4  17 1364.64 113.789  13
   7  -4 -17 1246.57 106.281   3
   7   4 -17 1156.02 137.829   2
   7  -4 -17 1137.04 142.396   2
  -7  -4  16 1138.56 117.736  13
   7  -4 -16 1169.83 119.934   3
   7   4 -16 1166.28 150.094   2
   7  -4 -16 1053.74 148.579   2
  -7  -4  15 640.079 100.967  13
   7  -4 -15 550.604 96.8896   3
   7   4 -15 721.101 128.494   2
   7  -4 -15 679.472 128.414   2
  -7  -4  14 5301.47 297.883  16
   7  -4 -14 5899.84 308.289   3
   7   4 -14 4920.53 323.210   2
   7  -4 -14 5154.42 336.852   2
  -7  -4  14 5578.04 288.770  13
  -7  -4  13 2889.96 242.855  16
   7  -4 -13 3310.62 246.995   3
   7   4 -13 2726.19 249.883   2
   7  -4 -13 2630.97 246.938   2
  -7  -4  13 2715.17 212.380  13
  -7  -4  12 22258.4 735.658  16
  -7  -4  12 21624.8 657.529  13
   7   4 -12 20418.9 716.348   2
   7  -4 -12 21871.5 738.293   2
  -7  -4  11 3397.04 291.743  16
   7  -4 -11 2719.26 252.323   8
  -7  -4  11 3402.57 256.112  13
   7   4 -11 2984.46 260.860   2
   7  -4 -11 3248.31 270.708   2
   7  -4 -10 11908.9 534.862   4
  -7  -4  10 11659.7 561.903  16
   7  -4 -10 10512.9 493.042   8
  -7  -4  10 12501.0 508.545  13
   7  -4 -10 11760.0 521.313   2
   7  -4  -9 10632.2 491.148   8
   7  -4  -9 11899.8 530.213   4
   7   4  -9 11858.0 542.518   4
  -7  -4   9 11952.1 508.535  13
   7  -4  -8 133.748 78.2512   4
   7   4  -8 181.580 80.5605   4
  -7  -4   8 60.8249 75.6225  13
   7  -4  -8 166.142 75.1136   8
   7   4  -8 158.308 70.9265   8
   7  -4  -7 1961.15 209.769   8
   7   4  -7 1670.05 192.271   8
   7  -4  -7 2348.98 201.702   7
   7  -4  -7 2078.61 217.507   4
   7   4  -7 1984.82 217.898   4
   7  -4  -6 3041.65 256.111   8
   7   4  -6 2959.19 251.133   8
   7  -4  -6 3319.33 232.262   7
   7  -4  -6 2888.09 255.292   4
   7   4  -6 2889.19 253.403   4
   7  -4  -5 3292.57 265.434   8
   7   4  -5 3339.80 261.724   8
   7  -4  -5 3597.04 237.866   7
   7   4  -5 3186.02 261.630   4
   7  -4  -5 3280.59 270.342   4
   7  -4  -4 4731.00 284.849   9
   7  -4  -4 4427.65 306.093   8
   7   4  -4 4046.09 285.698   8
   7  -4  -4 4674.70 267.314   7
   7   4  -4 4091.82 294.729   4
   7  -4  -4 4278.43 306.393   4
   7  -4  -3 8718.19 374.956   7
   7   4  -3 8272.16 421.010   4
   7  -4  -3 8022.21 425.173   4
   7  -4  -3 9270.92 410.414   9
   7  -4  -3 8301.90 424.688   8
   7   4  -3 8465.59 418.497   8
   7  -4  -2 2356.26 194.906   7
   7  -4  -2 2280.36 208.443   9
   7   4  -2 2297.45 220.955   4
   7  -4  -2 2227.39 223.453   4
   7  -4  -1 8191.77 401.984   9
   7   4  -1 8382.27 420.916  11
   7  -4  -1 7613.25 347.201   7
   7  -4  -1 7126.15 404.609   4
   7   4  -1 7386.55 400.433   4
   7  -4  -1 7331.21 357.751   3
   7  -4   0 6012.24 351.210   9
   7   4   0 6141.45 359.406  11
   7  -4   0 6473.79 371.363  11
   7  -4   0 5694.13 298.400   7
   7   4   0 5409.69 347.498   4
   7  -4   0 5658.68 365.412   4
   7  -4   0 5957.89 312.524   3
   7  -4   1 32897.1 968.088   4
   7   4   1 30451.4 914.609   4
   7  -4   1 32483.6 802.405   3
   7  -4   1 32550.5 811.179   7
   7   4   1 35369.8 936.708  11
   7  -4   1 35235.0 940.497  11
   7  -4   1 35454.1 942.664   9
   7  -4   2 48625.8 1161.41   9
   7   4   2 42241.7 1132.47   4
   7  -4   2 45360.4 1186.38   4
   7  -4   2 43296.1 950.026   3
   7  -4   2 45182.6 1006.06   7
   7  -4   2 46312.6 1119.63  11
   7   4   2 47085.3 1127.03  11
   7  -4   3 22673.5 764.846   9
   7   4   3 22034.2 723.048  11
   7  -4   3 22080.4 726.465  11
   7  -4   3 20869.1 633.065   7
   7   4   3 21974.1 730.268  10
   7  -4   3 22998.3 746.385  10
   7  -4   3 22368.3 791.473   4
   7   4   3 21260.2 756.965   4
   7  -4   4 10377.5 508.698   9
   7   4   4 10463.0 480.105  11
   7  -4   4 10005.3 471.926  11
   7  -4   4 9375.15 402.799   7
   7  -4   4 9826.54 514.344   4
   7   4   4 9164.65 485.518   4
   7  -4   4 10000.3 476.042  10
   7  -4   5 4068.05 302.644  10
   7  -4   5 4772.07 347.999   9
   7   4   5 4412.42 307.768  11
   7  -4   5 4373.12 308.274  11
  -7  -4  -5 3351.75 304.740   1
   7  -4   5 4914.16 286.531   7
   7  -4   5 4559.36 350.301   4
   7   4   5 4014.35 317.761   4
   7  -4   6 1417.73 182.797  10
   7  -4   6 1546.59 212.916   9
   7   4   6 1485.65 202.388   4
   7  -4   6 1598.59 218.975   4
   7   4   6 1655.53 192.195  11
   7  -4   6 1298.52 177.072  11
  -7  -4  -6 1006.90 177.582   1
   7  -4   6 1366.27 156.339   7
   7   4   7 22103.6 730.683  11
   7  -4   7 22576.9 742.830  11
   7  -4   7 24326.6 835.246   9
   7   4   7 22676.1 795.850   4
   7  -4   7 22484.5 814.393   4
   7  -4   7 21286.9 637.779   7
   7   4   8 22284.9 723.146  11
   7  -4   8 21391.4 716.113  11
   7   4   8 21359.8 759.281   4
   7  -4   8 21916.3 786.796   4
   7  -4   8 20169.3 609.516   7
   7   4   9 33918.9 917.686  11
   7  -4   9 33677.4 918.004  11
   7  -4   9 35443.9 1035.78   9
   7   4   9 33384.2 957.592   4
   7  -4   9 34029.6 990.391   4
   7  -4   9 31509.5 776.615   7
   7   4  10 3940.19 277.911  11
   7  -4  10 3806.43 270.916  11
   7   4  10 3766.00 285.339   4
   7  -4  10 3976.85 303.610   4
   7  -4  10 4504.44 342.712   9
   7   4  11 2864.74 227.185  11
   7  -4  11 2830.97 223.751  11
   7   4  11 2924.01 236.810   4
   7  -4  11 2739.90 239.610   4
   7  -4  11 3330.69 283.455   9
   7  -4  12 2261.40 225.641   9
   7   4  12 2010.11 178.332  11
   7  -4  12 1646.86 161.798  11
   7  -4  13 4194.31 277.259   9
   7   4  13 3913.76 223.008  11
  -7  -4 -14 18.1750 27.4241   2
   7  -4  14 6.55067 11.8155  11
   7  -4  15 13093.9 422.317   9
   7  -4  16 78.9785 47.0083   9
  -7  -5  18 5164.49 183.547  13
   7  -5 -17 3161.36 153.557   3
  -7  -5  17 3324.67 167.442  13
   7  -5 -16 13286.6 393.786   3
  -7  -5  16 13540.2 402.095  13
   7  -5 -15 11603.6 396.296   3
  -7  -5  15 11236.2 388.638  13
  -7  -5  15 10513.4 381.193  16
  -7  -5  14 806.560 118.655  13
   7  -5 -14 1011.48 130.650   3
  -7  -5  14 816.988 129.267  16
  -7  -5  13 495.565 105.339  13
  -7  -5  13 546.386 119.858  16
   7  -5 -13 514.429 113.452   3
  -7  -5  12 41512.3 1088.93  16
  -7  -5  12 41129.8 988.348  13
  -7  -5  11 2301.19 255.680  16
  -7  -5  11 2468.35 225.364  13
  -7  -5  10 59224.3 1476.47  16
  -7  -5  10 60070.7 1333.11  13
  -7  -5   9 22435.9 863.787  16
  -7  -5   9 23473.8 760.214  13
  -7  -5   8 10375.8 583.203  16
  -7  -5   8 10546.8 501.477  13
  -7  -5   7 18306.8 801.133  16
   7  -5  -7 20245.9 637.141   7
  -7  -5   7 18768.8 706.044  13
  -7  -5   6 28476.6 914.454  13
   7  -5  -6 29016.3 781.216   7
   7  -5  -5 8992.10 396.715   7
   7  -5  -4 70662.4 1403.22   7
   7  -5  -4 73285.3 1485.73   9
   7  -5  -3 85678.7 1611.62   7
   7  -5  -3 86656.3 1691.76   9
   7  -5  -2 4675.59 282.682   7
   7  -5  -2 4070.46 292.085   9
   7  -5  -1 1227.34 153.056   7
   7  -5  -1 1445.34 165.723   3
   7  -5  -1 1600.55 193.348   9
   7  -5   0 455.549 105.116   7
   7  -5   0 407.442 98.7740   3
   7  -5   0 406.984 110.194   9
   7  -5   1 1115.42 173.644   9
   7  -5   1 821.011 130.595   7
   7  -5   1 916.200 127.833   3
   7  -5   2 36151.6 900.720   7
   7  -5   2 34664.3 805.392   3
   7  -5   3 20306.3 737.047   9
   7  -5   3 19410.6 623.586   7
   7  -5   4 10281.2 519.417   9
   7  -5   4 10323.9 437.794   7
   7  -5   5 20821.2 765.845   9
   7  -5   5 19371.4 619.213   7
   7  -5   6 2248.40 252.340   9
   7  -5   6 2283.39 204.889   7
   7  -5   7 139.163 100.430   9
   7  -5   7 290.324 87.6428   7
   7  -5   8 1025.00 184.171   9
   7  -5   8 870.974 125.636   7
   7  -5   9 11265.4 537.675   9
   7  -5   9 9707.18 383.599   7
   7  -5  10 2036.91 227.285   9
   7  -5  10 2064.89 162.550   7
   7  -5  11 2308.67 226.580   9
   7  -5  11 30.7525 22.0565   7
   7  -5  12 4045.27 274.288   9
   7  -5  13 27774.6 729.860   9
   7  -5  14 5498.95 262.627   9
   7  -5  15 735.468 85.2314   9
   7  -6 -17 9021.15 245.887   3
  -7  -6  17 13498.5 322.176  13
   7  -6 -16 5966.73 227.147   3
  -7  -6  16 6339.95 245.781  13
   7  -6 -15 1347.80 123.148   3
  -7  -6  15 1082.70 116.476  16
  -7  -6  15 1183.66 121.140  13
   7  -6 -14 6435.05 296.908   3
  -7  -6  14 5997.00 303.056  16
  -7  -6  14 6125.06 286.754  13
  -7  -6  13 249.885 84.0371  13
  -7  -6  13 256.811 93.8356  16
  -7  -6  12 328.456 97.5174  13
  -7  -6  12 410.133 120.126  16
  -7  -6  11 5323.14 319.134  13
  -7  -6  11 5427.06 368.879  16
  -7  -6  10 14805.9 564.388  13
  -7  -6  10 14276.3 643.690  16
  -7  -6   9 7186.55 398.801  13
  -7  -6   9 6800.50 459.964  16
  -7  -6   8 13645.9 671.394  16
  -7  -6   7 30741.9 1092.03  16
   7  -6  -7 32276.9 863.907   7
  -7  -6   6 4923.69 438.290  16
   7  -6  -6 5572.99 323.987   7
   7  -6  -5 2398.18 212.107   7
  -7  -6   5 2621.77 265.347  13
  -7  -6   4 16034.8 676.383  13
   7  -6  -4 17220.6 578.911   7
  -7  -6   3-18.4450 142.688  16
   7  -6  -3 86.1855 82.4869   7
   7  -6  -3 36.4358 66.4959   9
   7  -6  -2 50236.0 1126.01   7
   7  -6  -2 49937.1 1210.46   9
   7  -6  -1 18606.2 615.162   7
   7  -6  -1 19243.9 690.928   9
   7  -6   0 19394.9 625.232   7
   7  -6   0 18357.7 565.883   3
   7  -6   0 18945.5 698.677   9
   7  -6   1 23484.2 783.222   9
   7  -6   1 22508.7 676.116   7
   7  -6   2 7328.30 430.568   9
   7  -6   2 6688.10 351.830   7
   7  -6   3 4644.31 348.499   9
   7  -6   3 4551.78 286.613   7
   7  -6   4 17163.5 687.828   9
   7  -6   4 16252.5 570.475   7
   7  -6   5 8727.35 484.883   9
   7  -6   5 8429.21 390.601   7
   7  -6   6 8317.86 464.247   9
   7  -6   6 7964.42 368.762   7
   7  -6   7 1312.92 192.008   9
   7  -6   7 1277.62 148.360   7
   7  -6   8 3885.33 303.150   9
   7  -6   8 3611.88 229.288   7
   7  -6   9 16307.7 609.637   9
   7  -6   9 14399.3 456.568   7
   7  -6  10 3683.78 270.130   9
   7  -6  10 3123.49 184.911   7
   7  -6  11 52.6604 67.4017   9
   7  -6  11 8.50140 20.4428   7
   7  -6  12 1620.24 153.932   9
   7  -6  12-7.63576 8.70963   7
   7  -6  13 79.8879 50.6115   9
  -7  -7  16 355.933 56.8970  13
   7  -7 -16 248.465 41.6325   3
  -7  -7  15 44.7388 33.7927  16
   7  -7 -15 130.985 44.3273   3
  -7  -7  15 41.6847 42.1527  13
  -7  -7  14 256.344 68.1559  16
  -7  -7  14 337.762 74.8849  13
   7  -7 -14 274.437 65.6856   3
  -7  -7  13 773.846 110.607  13
   7  -7 -13 557.434 96.9393   3
  -7  -7  13 750.777 119.414  16
  -7  -7  12 1519.74 179.851  16
  -7  -7  12 1812.85 165.475  13
  -7  -7  11 13803.0 563.942  16
  -7  -7  10 1304.23 193.725  16
  -7  -7   9 1547.82 216.757  16
  -7  -7   8 78.1594 76.8866  13
  -7  -7   8 10.5525 94.7740  16
   7  -7  -7 2370.94 212.979   7
  -7  -7   7 2521.95 305.766  16
  -7  -7   7 2451.30 238.304  13
   7  -7  -6 237.121 100.347   7
  -7  -7   6 303.955 114.002  13
   7  -7  -5 17792.4 593.507   7
  -7  -7   5 17174.6 671.802  13
   7  -7  -4 5718.83 317.826   7
  -7  -7   4 6295.09 555.517  16
  -7  -7   4 5628.61 382.208  13
   7  -7  -3 1500.53 167.725   7
  -7  -7   3 2004.34 241.797  13
  -7  -7   3 2116.41 377.324  16
  -7  -7   2 1268.34 205.185  13
  -7  -7   2 1474.54 344.648  16
   7  -7  -2 1246.48 158.236   7
   7  -7  -2 1699.75 203.441   9
   7  -7  -1 2882.26 259.411   9
  -7  -7   1 3358.24 327.616  13
   7  -7  -1 3068.37 238.352   7
   7  -7  -1 2765.38 201.427   3
   7  -7   0 23228.1 771.846   9
   7  -7   0 23269.1 688.004   7
  -7  -7   0 24687.7 937.414  13
   7  -7   1 583.600 123.053   7
  -7  -7  -1 912.788 271.040  16
   7  -7   1 615.966 142.672   9
  -7  -7  -1 822.204 208.252  13
   7  -7   2 9729.91 424.537   7
   7  -7   2 10279.9 501.937   9
   7  -7   3 1640.13 171.054   7
  -7  -7  -3 2024.05 295.371  13
   7  -7   3 1535.46 200.489   9
  -7  -7  -3 2164.49 279.913  16
   7  -7   4 2848.00 256.877   9
   7  -7   4 2765.94 212.668   7
   7  -7   5 20168.3 659.230   9
   7  -7   5 18711.7 523.561   7
   7  -7   6 2713.08 245.645   9
   7  -7   6 2508.02 195.230   7
   7  -7   7 5434.77 336.728   9
   7  -7   7 5109.67 264.074   7
   7  -7   8 348.601 106.703   9
   7  -7   8 301.649 74.7929   7
   7  -7   9 2504.15 158.796   7
   7  -7  10 3749.17 172.179   7
   7  -7  11 217.203 35.1477   7
   7  -8 -14 22067.9 451.694   3
  -7  -8  13 1874.23 137.155  16
   7  -8 -13 1850.06 124.024   3
  -7  -8  12 3960.60 227.011  16
   7  -8 -12 4493.12 217.546   3
   7  -8 -11-12.0043 67.3872   3
  -7  -8  11 38.1371 66.9285  16
  -7  -8  11 43.9752 51.5887  13
  -7  -8  10 4666.34 347.360  16
  -7  -8  10 4637.02 248.701  13
  -7  -8   9 3028.86 260.042  16
  -7  -8   9 3545.01 229.106  13
  -7  -8   8 63877.8 1482.53  16
  -7  -8   8 65488.6 1298.50  13
  -7  -8   7 817.339 133.963  13
   7  -8  -6 15098.7 512.741   7
  -7  -8   6 14623.9 546.935  13
  -7  -8   5 9185.36 586.075  16
   7  -8  -5 8616.97 379.374   7
  -7  -8   5 9180.64 440.109  13
  -7  -8   4 2874.64 366.009  16
   7  -8  -4 2991.03 221.543   7
  -7  -8   4 2563.06 245.133  13
  -7  -8   3 4393.61 330.835  13
   7  -8  -3 4025.68 258.313   7
   7  -8  -3 3669.28 222.209   3
   7  -8  -2 46329.7 1032.23   7
   7  -8  -2 43636.5 924.932   3
   7  -8  -1 2940.24 176.303   3
  -7  -8   1 4843.81 373.943  13
   7  -8  -1 3469.14 238.593   7
  -7  -8   1 5328.21 504.250  16
   7  -8   0 18762.0 591.237   7
  -7  -8   0 28120.9 1049.07  16
  -7  -8   0 24817.0 863.050  13
   7  -8   0 19725.1 667.798   9
   7  -8   1 13497.7 500.928   9
   7  -8   1 13331.6 442.152   7
   7  -8   2 25616.7 603.069   7
   7  -8   2 24683.6 670.117   9
   7  -8   3 1802.09 170.725   7
   7  -8   3 1607.00 182.294   9
   7  -8   4 17117.7 517.861   7
   7  -8   4 16367.1 576.363   9
   7  -8   5 1487.83 143.126   7
   7  -8   6 130.604 58.1843   7
   7  -8   7 143.797 57.6876   7
   7  -8   8 10138.4 307.630   7
   7  -8   9 70.4573 35.2287   7
   7  -9 -11 4460.54 175.229   3
  -7  -9  10 4228.34 210.567  16
  -7  -9   9 573.283 75.4050  13
   7  -9  -9 590.915 83.8939   3
  -7  -9   9 724.547 106.642  16
  -7  -9   8 6217.18 253.244  13
   7  -9  -8 6836.38 265.341   3
  -7  -9   7 1563.30 137.850  13
   7  -9  -7 1724.17 135.891   3
  -7  -9   7 1465.03 178.350  16
  -7  -9   6 11889.1 405.391  13
   7  -9  -6 11907.6 366.702   3
  -7  -9   6 12668.5 538.392  16
  -7  -9   5 9912.94 387.019  13
   7  -9  -5 11604.6 352.085   3
   7  -9  -4 17250.5 371.659   3
  -7  -9   4 24318.9 801.236  16
  -7  -9   3 5.22647 20.6508  13
   7  -9  -3 10.2600 17.5541   3
  -7  -9   2 7548.48 442.243  16
   7  -9  -2 4812.45 241.645   7
  -7  -9   1 7335.57 405.120  16
   7  -9  -1 11971.7 390.962   7
   7  -9   0 20301.4 474.174   7
  -7  -9   0 10.5024 20.7571  16
   7  -9   1 14444.3 437.848   7
   7  -9   2 11120.2 367.848   7
   7  -9   3 8817.07 314.616   7
   7  -9   4 1343.92 118.841   7
   7  -9   5 647.841 83.7107   7
   7  -9   6 7093.08 227.095   7
   8   0 -21 16.2399 33.9539   4
   8   0 -20 3075.64 199.056   2
   8   0 -19-10.8711 62.6140   2
   8   0 -18 51705.4 1163.29   2
   8   0 -17 132.949 80.8222   2
   8   0 -16 12948.7 560.165   2
   8   0 -15 43.0375 91.0463   2
   8   0 -14 17104.3 680.949   2
   8   0 -13 54.4793 82.8541   2
   8   0 -12 74098.3 1657.76   2
   8   0 -11-18.2240 72.0049   8
   8   0 -11 18.3061 72.3293   2
   8   0 -10 12614.0 584.135   8
   8   0 -10 14456.0 567.451   3
   8   0 -10 14010.8 616.217   2
   8   0  -9-9.10268 71.9319   8
   8   0  -9 107.358 103.490   3
   8   0  -9 27.4655 91.0339   2
   8   0  -8 11563.2 558.406   8
   8   0  -8 12832.8 552.953   3
   8   0  -8 12504.9 597.370   4
   8   0  -7-19.1779 87.4959   4
   8   0  -7 151.653 120.088   3
   8   0  -7-18.1668 84.1681   8
   8   0  -6 133555. 2376.16   3
   8   0  -6 131507. 2497.23   4
   8   0  -5 161.647 98.2314   4
   8   0  -5 253.543 126.402   3
   8   0  -5 110.205 90.1320   8
   8   0  -4 2931.72 280.990   4
   8   0  -4 2751.65 271.334   8
   8   0  -3 138.884 81.8317   4
   8   0  -3 137.863 72.8654  11
   8   0  -3 255.726 89.6376   8
   8   0  -2 50616.6 1292.50   4
   8   0  -2 49075.1 1232.96  11
   8   0  -2 49862.1 1275.66   8
   8   0  -1 255.778 89.4318  11
   8   0  -1 507.167 129.743   4
   8   0   0 1554.30 197.722  11
   8   0   0 2260.31 233.070  10
   8   0   0 2116.10 239.317   4
   8   0   1 132.071 81.0018  11
   8   0   1 186.607 86.5434  10
   8   0   1 37.2275 70.4276   4
   8   0   2 286.981 108.130  11
   8   0   2 326.594 102.880  10
   8   0   2 245.663 107.833   4
   8   0   3-17.2072 65.0932  11
   8   0   3 8.72091 56.2686  10
   8   0   3 57.9753 86.7793   4
   8   0   4 3577.61 304.719  11
   8   0   4 3639.17 302.444  10
   8   0   4 3348.23 308.171   4
   8   0   5 17.6885 71.3304  11
   8   0   5 8.98967 56.1609  10
   8   0   5 20.1211 85.8705   4
   8   0   6 9612.44 537.416   4
   8   0   6 9211.15 492.283  10
   8   0   7-10.1991 94.5068   4
   8   0   8 3921.98 344.183   4
   8   0   9 49.3005 98.0449   4
   8   0  10 29679.5 952.935   4
   8   0  11 33.8015 102.911   4
   8   0  12 894.178 153.591   4
   8   0  13-6.51503 77.9364   4
   8   0  14 275.008 73.0917  11
   8   0  15 23.5733 46.5713  11
  -8   0 -16 28799.2 669.088   2
   8   0  16 26299.7 578.421  11
   8  -1 -21 2023.43 136.120   4
   8   1 -21 2083.65 138.235   4
   8   1 -20 322.613 77.3818   2
   8  -1 -20 404.966 80.6772   2
   8   1 -19 3105.74 217.206   2
   8  -1 -19 3295.52 224.268   2
   8   1 -18 991.486 143.835   2
   8   1 -17 1901.56 201.522   2
   8   1 -16 10684.4 496.493   2
   8   1 -15 5043.79 346.517   2
   8   1 -14 2877.79 270.623   2
   8   1 -13 8147.07 457.137   2
   8  -1 -13 8835.25 399.556   3
   8   1 -12 4652.48 345.149   2
   8  -1 -12 4671.75 347.301   2
   8  -1 -12 4935.72 308.662   3
   8  -1 -11 819.242 156.591   8
   8   1 -11 446.653 119.940   8
   8  -1 -11 644.320 148.760   2
   8  -1 -11 523.109 130.946   3
  -8  -1  11 500.330 92.5010  13
   8  -1 -10 11976.0 507.117   3
   8  -1 -10 10881.5 535.007   8
   8   1 -10 10454.1 522.312   8
   8   1 -10 11233.0 543.687   2
   8  -1 -10 10890.5 538.918   2
  -8  -1  10 9712.60 386.885  13
   8  -1  -9 8857.07 478.634   8
   8   1  -9 9410.02 493.032   8
   8  -1  -9 10193.8 473.757   3
  -8  -1   9 8863.95 379.410  13
   8   1  -9 9829.82 506.886   2
   8  -1  -9 9547.18 501.094   2
   8  -1  -8 4455.09 352.076   4
   8   1  -8 4696.72 358.174   4
   8  -1  -8 4827.48 328.792   3
   8  -1  -8 4448.92 336.778   8
   8   1  -8 4380.81 334.756   8
   8   1  -7 6209.32 414.512   4
   8  -1  -7 6110.66 410.995   4
   8  -1  -7 5711.32 358.482   3
   8  -1  -7 6237.14 400.460   8
   8   1  -7 5815.60 386.539   8
   8  -1  -6 20695.4 780.038   4
   8   1  -6 20391.9 775.581   4
   8  -1  -6 21300.3 712.792   3
   8  -1  -6 19850.7 746.719   8
   8   1  -6 19533.9 740.479   8
   8  -1  -5 1594.78 215.986   4
   8   1  -5 1972.94 238.019   4
   8  -1  -5 1764.32 219.951   8
   8   1  -5 1925.04 228.700   8
   8  -1  -4 75479.9 1679.99   4
   8   1  -4 75906.0 1686.16   4
   8  -1  -4 71911.4 1511.67   3
   8  -1  -4 76572.3 1678.53   8
   8   1  -4 72768.9 1650.88   8
   8   1  -3 662.145 134.177   8
   8  -1  -3 328.144 119.878   3
   8  -1  -3 359.984 111.516   4
   8   1  -3 544.609 134.086   4
   8  -1  -3 213.632 93.8343  11
   8   1  -3 505.544 126.909  11
   8  -1  -3 235.788 87.8939   8
   8   1  -2 2939.61 267.019  11
   8  -1  -2 3025.86 270.276  11
   8  -1  -2 2576.20 229.973   3
   8  -1  -2 3267.10 291.222   4
   8   1  -2 3441.18 301.894   4
   8  -1  -2 3268.51 287.064   8
   8   1  -2 3296.37 289.345   8
   8   1  -1 24631.5 801.079  11
   8  -1  -1 25483.5 812.332  11
   8  -1  -1 23003.7 693.521   3
   8   1  -1 22783.7 817.035   4
   8  -1  -1 22978.8 818.305   4
   8   1   0 76665.8 1638.16  11
   8  -1   0 78693.7 1654.95  11
   8   1   0 76280.6 1705.90   4
   8  -1   0 76335.1 1702.05   4
   8   1   1 113601. 2164.39  11
   8  -1   1 112371. 2156.59  11
   8   1   1 114872. 2180.32  10
   8  -1   1 114611. 2187.80  10
   8  -1   1 109803. 2210.87   4
   8   1   1 110473. 2212.13   4
   8   1   2 259.110 106.223  11
   8  -1   2 252.161 108.527  11
   8   1   2 359.492 101.523  10
   8  -1   2 266.785 99.2033  10
   8  -1   2 341.309 133.371   4
   8   1   2 235.996 114.006   4
   8   1   3 23452.1 799.682  11
   8  -1   3 23325.9 796.654  11
   8   1   3 22865.2 792.221  10
   8  -1   3 22225.8 781.567  10
   8   1   3 22164.1 815.486   4
   8  -1   3 21939.1 812.889   4
   8   1   4 36604.1 1054.05  10
   8  -1   4 37185.4 1061.96  10
   8  -1   4 36240.3 1099.37   4
   8   1   4 36840.6 1101.46   4
   8   1   4 37780.9 1065.91  11
   8  -1   4 38349.3 1073.13  11
   8   1   5 4124.99 324.020  10
   8  -1   5 3855.32 315.172  10
   8  -1   5 4299.02 352.464   4
   8   1   5 4060.75 343.004   4
   8   1   5 4546.28 340.698  11
   8  -1   5 4249.33 328.892  11
   8   1   6 21943.1 785.267  10
   8  -1   6 22264.5 791.824  10
   8  -1   6 22124.2 840.131   4
   8   1   6 22549.8 838.494   4
   8   1   6 22317.8 790.393  11
   8  -1   6 23663.8 807.760  11
   8   1   7 5420.24 396.165   4
   8   1   8 5100.72 383.705   4
   8  -1   8 5030.76 303.563   9
   8   1   9 35535.2 1068.58   4
   8  -1   9 33387.9 861.115   9
   8   1  10 4121.33 335.590   4
   8  -1  10 4106.70 266.632   9
   8   1  11 28982.6 884.686   4
   8  -1  11 27376.9 723.156   9
   8   1  12 2479.08 231.353   4
   8  -1  12 2350.82 180.249   9
   8   1  13 6628.85 341.940   4
   8  -1  13 6256.72 310.300  11
   8  -1  14-2.92361 11.5516   9
   8   1  14 234.967 73.1924  11
   8  -1  14 208.199 71.5819  11
   8   1  15 22352.9 569.007  11
   8  -1  15 22664.2 572.654  11
  -8  -1 -15 24204.4 658.739   2
  -8   1 -16 4202.31 213.624   2
  -8  -1 -16 3908.17 210.737   2
   8  -2 -20 1731.54 136.139   4
   8   2 -20 1717.61 137.599   4
   8   2 -19 8127.72 328.858   2
   8  -2 -19 8179.07 333.171   2
   8   2 -18 8256.70 366.318   2
   8  -2 -18 8999.09 384.199   2
   8   2 -17 1218.04 152.123   2
   8  -2 -17 1174.17 150.878   2
   8   2 -16 1248.66 166.597   2
   8  -2 -16 1464.19 180.704   2
   8  -2 -15 37.4167 58.9230   3
   8   2 -15-7.63613 79.8255   2
   8  -2 -15-7.80407 76.5712   2
   8  -2 -14 16285.6 528.566   3
   8   2 -14 15854.1 622.649   2
   8  -2 -14 15084.0 613.840   2
   8   2 -13 25159.9 815.123   2
   8  -2 -13 24126.6 810.295   2
  -8  -2  13 23341.2 607.684  13
   8   2 -12 18710.7 696.274   2
   8  -2 -12 19602.7 720.970   2
  -8  -2  12 17856.8 587.503  16
  -8  -2  12 17517.1 532.291  13
  -8  -2  11 8613.01 371.887  13
   8   2 -11 9515.26 487.355   2
   8  -2 -11 9761.73 500.339   2
   8  -2 -10 280.122 100.917   8
   8   2 -10 338.343 108.469   8
   8   2 -10 355.602 116.280   2
   8  -2 -10 254.902 95.1935   2
   8  -2 -10 250.941 103.128   3
  -8  -2  10 380.366 91.6574  13
   8  -2  -9 1369.19 192.455   8
   8   2  -9 1463.26 197.604   8
   8  -2  -9 1484.68 189.584   3
   8  -2  -9 1514.07 208.283   4
   8   2  -9 1493.56 209.881   4
  -8  -2   9 1491.00 165.665  13
   8   2  -8 682.372 154.051   4
   8  -2  -8 538.184 149.871   4
   8  -2  -8 548.580 125.474   8
   8   2  -8 571.526 133.269   8
   8  -2  -8 659.824 143.769   3
   8   2  -7 11917.6 571.037   4
   8  -2  -7 12312.5 518.530   3
   8  -2  -7 12487.4 586.047   4
   8   2  -7 11083.1 537.871   8
   8  -2  -7 11458.1 546.372   8
   8  -2  -6 26514.5 887.611   4
   8   2  -6 27020.6 892.533   4
   8  -2  -6 24899.4 847.047   8
   8   2  -6 26965.4 875.843   8
   8  -2  -5 3678.70 310.959   4
   8   2  -5 3284.55 295.033   4
   8  -2  -5 3843.11 315.500   8
   8   2  -5 3328.15 293.475   8
   8  -2  -4 32036.0 870.505   3
   8  -2  -4 32952.5 996.560   4
   8   2  -4 33204.7 998.600   4
   8  -2  -4 31660.1 973.687   8
   8   2  -4 31972.1 975.078   8
   8  -2  -3 71846.7 1464.04   3
   8  -2  -3 74250.2 1642.35   4
   8   2  -3 73795.0 1639.28   4
   8  -2  -3 72040.2 1621.48   8
   8   2  -3 71967.7 1619.69   8
   8   2  -2 2890.52 258.129  11
   8  -2  -2 3018.26 269.542  11
   8   2  -2 2967.75 278.446   4
   8  -2  -2 2852.04 270.420   4
   8  -2  -2 2736.09 229.531   3
   8  -2  -2 2891.79 268.477   8
   8   2  -2 2835.80 265.143   8
   8   2  -1 18400.2 683.262  11
   8  -2  -1 20055.1 712.965  11
   8   2  -1 18905.1 723.331   4
   8  -2  -1 19631.7 737.065   4
   8   2   0 52612.6 1254.41  11
   8  -2   0 51111.0 1244.41  11
   8   2   0 49441.8 1278.11   4
   8  -2   0 49954.4 1283.56   4
   8   2   1 29375.4 893.135  11
   8  -2   1 29299.8 892.066  11
   8   2   1 29913.3 912.380  10
   8  -2   1 29507.6 912.568  10
   8  -2   1 27708.3 916.694   4
   8   2   1 29596.7 939.151   4
   8   2   2 63017.6 1447.38  11
   8  -2   2 63056.8 1446.23  11
   8   2   2 63409.6 1456.49  10
   8  -2   2 63381.3 1458.08  10
   8   2   2 60753.9 1482.50   4
   8  -2   2 61753.4 1496.64   4
   8   2   3 1498.34 200.271  11
   8  -2   3 1531.99 200.293  11
   8   2   3 1273.79 183.075  10
   8  -2   3 1445.60 193.770  10
   8   2   3 1699.37 225.037   4
   8  -2   3 1539.06 218.064   4
   8   2   4 7215.97 423.392  10
   8  -2   4 7274.90 424.908  10
   8   2   4 7012.38 417.801  11
   8  -2   4 7004.50 418.059  11
   8   2   4 7187.34 448.460   4
   8  -2   4 6959.16 445.718   4
   8   2   5 7444.44 432.747  10
   8  -2   5 7498.00 433.526  10
   8   2   5 7344.38 426.117  11
   8  -2   5 7799.45 438.566  11
   8  -2   5 7059.92 365.098   9
   8  -2   5 7454.67 459.533   4
   8   2   5 7415.55 457.660   4
   8   2   6 2505.65 247.493  11
   8  -2   6 2164.72 232.262  11
   8  -2   6 2298.31 213.938   9
   8  -2   6 2247.02 259.309   4
   8   2   6 2289.31 258.732   4
   8   2   7 11108.6 524.453  11
   8  -2   7 11108.4 525.711  11
   8  -2   7 11192.2 475.432   9
   8   2   7 11483.0 574.598   4
   8  -2   7 11802.4 583.840   4
   8   2   8 8874.28 459.566  11
   8  -2   8 9129.80 466.427  11
   8   2   8 9430.70 514.572   4
   8  -2   8 9417.34 515.484   4
   8  -2   8 9095.35 423.532   9
   8  -2   9 580.852 140.372   4
   8   2   9 408.778 120.910   4
   8  -2   9 247.579 95.8464   9
   8   2   9 313.072 96.3002  11
   8  -2   9 316.105 97.2314  11
   8   2  10 4381.12 324.473   4
   8  -2  10 4492.39 332.526   4
   8  -2  10 4505.78 281.713   9
   8   2  10 4197.03 296.233  11
   8  -2  10 4064.21 291.430  11
   8   2  11 1689.45 199.392   4
   8  -2  11 1825.07 211.574   4
   8  -2  11 1739.33 171.715   9
   8   2  11 1675.65 181.688  11
   8  -2  11 1591.51 178.863  11
   8   2  12 10421.2 451.136   4
   8  -2  12 9690.18 439.388   4
   8  -2  12 9190.34 369.187   9
   8   2  12 8694.15 388.825  11
   8  -2  12 9054.86 397.859  11
   8   2  13 34125.2 832.207   4
   8  -2  13 33237.1 831.870   4
   8  -2  13 31706.1 715.551   9
   8   2  13 30842.2 765.466  11
   8  -2  13 30203.9 756.859  11
   8  -2  14 946.775 97.2222   9
   8   2  14 1062.33 114.187  11
   8  -2  14 1106.69 118.240  11
  -8   2 -15 140.007 57.3647   2
  -8  -2 -15 107.167 56.8200   2
   8   2  15 100.859 38.2088  11
   8  -2  15 77.6699 37.0347  11
   8  -3 -19 465.190 78.1405   4
   8   3 -19 591.510 88.1544   4
   8  -3 -18 117.034 60.7711   4
   8   3 -18 145.909 64.9781   4
   8   3 -17 344.150 92.7505   4
   8  -3 -17 432.618 100.547   4
   8  -3 -16 25676.4 734.056   2
   8  -3 -16 24736.9 582.922   3
   8  -3 -16 25976.4 756.929   4
   8  -3 -15 2181.54 211.860   2
  -8  -3  15 2292.75 151.377  13
   8  -3 -15 2718.42 186.736   3
   8  -3 -14 3985.16 293.065   2
   8  -3 -14 4320.95 251.165   3
  -8  -3  14 3655.84 208.609  13
   8  -3 -13 11696.2 451.665   3
   8  -3 -13 11350.9 523.720   4
   8  -3 -13 10789.9 499.220   2
  -8  -3  13 10201.5 383.122  13
  -8  -3  13 10003.4 414.462  16
   8  -3 -12 362.445 119.387   4
   8   3 -12 293.877 115.007   4
  -8  -3  12 502.451 113.446  16
  -8  -3  12 425.494 96.1791  13
   8  -3 -12 171.885 91.9326   3
   8  -3 -11 679.581 144.450   4
   8   3 -11 721.340 149.428   4
  -8  -3  11 754.627 140.286  16
  -8  -3  11 587.957 111.199  13
   8  -3 -11 595.805 130.748   3
   8  -3 -10 28967.6 906.777   4
   8   3 -10 28498.7 901.823   4
  -8  -3  10 26912.5 765.809  13
   8  -3  -9 1995.10 208.197   3
   8  -3  -9 1808.03 221.460   4
   8   3  -9 2012.11 230.148   4
  -8  -3   9 1903.24 195.814  13
   8  -3  -9 1591.66 203.579   8
   8   3  -9 1558.72 201.241   8
   8   3  -8 51112.6 1276.34   4
   8  -3  -8 49691.9 1263.54   4
   8  -3  -8 51881.8 1176.63   3
  -8  -3   8 48955.0 1163.57  13
   8  -3  -8 46498.2 1216.22   8
   8   3  -8 48443.6 1231.98   8
   8  -3  -7 1604.41 207.408   4
   8   3  -7 1542.42 207.857   4
   8  -3  -7 1565.55 189.697   3
   8  -3  -7 1439.66 196.572   8
   8   3  -7 1206.53 180.628   8
   8  -3  -6 6984.12 420.354   4
   8   3  -6 6664.54 409.739   4
   8  -3  -6 6717.01 410.224   8
   8   3  -6 6756.35 409.706   8
   8  -3  -5 4467.61 297.390   3
   8  -3  -5 4371.09 330.898   4
   8   3  -5 4194.71 323.102   4
   8  -3  -5 4195.19 322.106   8
   8   3  -5 4230.21 323.041   8
   8   3  -4 92984.3 1881.44   4
   8  -3  -4 92482.3 1880.30   4
   8  -3  -4 88785.9 1705.82   3
   8  -3  -4 89724.5 1862.63   8
   8   3  -4 90604.1 1859.14   8
   8  -3  -3 754.801 133.670   3
   8  -3  -3 837.953 146.961   4
   8   3  -3 1015.34 163.254   4
   8   3  -3 1170.68 171.592   8
   8  -3  -2 1124.03 172.465   4
   8  -3  -2 1052.72 149.606   3
   8   3  -2 1042.71 167.805   4
   8   3  -1 9372.33 470.207  11
   8  -3  -1 9955.83 488.512  11
   8  -3  -1 8138.27 456.913   4
   8   3  -1 8718.45 470.364   4
   8  -3  -1 7921.54 376.796   3
   8   3   0 14576.9 593.016  11
   8  -3   0 14238.2 588.535  11
   8   3   0 13054.4 587.195   4
   8  -3   0 13025.4 588.960   4
   8  -3   0 12693.1 478.363   3
   8   3   1 37476.4 1010.06  11
   8  -3   1 36272.3 1002.57  11
   8  -3   1 33981.5 1020.56   4
   8   3   1 35384.1 1031.63   4
   8  -3   1 32418.3 825.317   3
   8  -3   1 34387.4 865.574   9
   8   3   2 1044.98 163.300  11
   8  -3   2 972.376 160.611  11
   8  -3   2 955.074 172.356   4
   8   3   2 1133.70 180.506   4
   8  -3   2 1046.66 145.719   9
   8   3   3 973.139 160.239  10
   8  -3   3 931.575 156.837  10
   8  -3   3 971.856 159.678  11
   8   3   3 1027.59 161.908  11
   8  -3   3 848.854 166.419   4
   8   3   3 957.218 173.318   4
   8  -3   3 962.382 143.760   9
   8   3   4 13626.1 585.643  10
   8  -3   4 13382.3 579.285  10
   8  -3   4 13784.4 621.549   4
   8   3   4 14242.1 626.966   4
   8  -3   4 13574.5 528.682   9
   8   3   4 14319.7 589.729  11
   8  -3   4 13612.0 576.941  11
   8  -3   5 324.717 115.347   4
   8   3   5 263.227 108.362   4
   8  -3   5 365.173 104.507   9
   8  -3   5 274.627 100.151  11
   8   3   5 273.056 97.8794  11
   8   3   6 4448.97 344.256   4
   8  -3   6 4579.56 351.143   4
   8  -3   6 4262.43 296.705   9
   8   3   6 4018.30 305.975  11
   8  -3   6 4067.21 305.326  11
   8   3   7 202.695 105.123   4
   8  -3   7 243.713 115.183   4
   8  -3   7 227.846 91.9228   9
   8   3   7 154.728 79.9533  11
   8  -3   7 281.282 97.6639  11
   8   3   8 200.830 109.119   4
   8  -3   8 168.997 101.472   4
   8  -3   8 132.260 84.0520   9
   8   3   8 163.106 79.3537  11
   8  -3   8 164.659 87.0829  11
   8   3   9 1195.19 175.551   4
   8  -3   9 1024.63 165.693   4
   8  -3   9 920.208 145.085   9
   8   3   9 994.586 148.176  11
   8  -3   9 1141.50 157.510  11
   8   3  10 94.9887 74.5511   4
   8  -3  10 171.867 86.9255   4
   8  -3  10 73.4231 73.8655   9
   8   3  10 44.5878 59.0339  11
   8  -3  10 108.467 67.4979  11
   8   3  11 860.027 126.997  11
   8  -3  11 783.411 121.509  11
   8  -3  11 887.094 130.933   9
   8   3  11 1067.14 149.988   4
   8  -3  11 990.456 148.357   4
   8   3  12 28072.9 710.157  11
   8  -3  12 27546.8 704.222  11
   8  -3  12 28698.3 709.266   9
   8   3  12 29232.0 754.901   4
   8  -3  12 29466.5 760.933   4
   8   3  13 102.622 52.1281  11
   8  -3  13 80.4581 49.8411  11
   8  -3  13 111.812 55.9869   9
  -8   3 -14 2581.10 163.826   2
  -8  -3 -14 3057.83 186.826   2
   8   3  14 2867.05 155.671  11
   8  -3  14 2549.22 144.307  11
   8  -3  14 3364.73 168.652   9
   8  -4 -17-3.51011 13.8688   4
   8   4 -17 116.273 50.0763   4
  -8  -4  16 1450.39 109.972  13
   8  -4 -16 1569.42 121.567   3
   8   4 -16 1410.43 144.798   4
  -8  -4  15 22056.3 533.926  13
   8  -4 -15 21436.4 642.039   4
   8   4 -15 20935.1 642.881   4
   8  -4 -14 27.8442 54.5026   3
  -8  -4  14 126.147 56.8512  13
   8   4 -14 32.2399 60.6526   4
   8  -4 -14 83.3063 67.7870   4
  -8  -4  13 40159.0 890.309  13
   8  -4 -13 40267.0 1020.89   4
   8   4 -13 38644.3 1020.14   4
  -8  -4  13 39628.1 949.239  16
  -8  -4  12 8697.72 374.451  13
   8  -4 -12 9701.85 413.396   3
   8  -4 -12 8419.23 429.112   4
   8   4 -12 8784.19 440.472   4
  -8  -4  12 8093.72 410.769  16
  -8  -4  11 2538.54 210.553  13
   8  -4 -11 2198.54 227.511   4
   8  -4 -11 2309.07 215.459   3
   8   4 -11 2548.52 245.421   4
  -8  -4  11 2456.49 245.284  16
  -8  -4  10 678.546 150.801  16
  -8  -4  10 926.384 145.815  13
   8  -4 -10 872.636 150.787   3
   8  -4 -10 723.833 142.429   4
   8   4 -10 889.677 155.181   4
   8  -4  -9 3630.98 289.100   4
   8   4  -9 3678.37 296.858   4
   8  -4  -9 4036.84 293.944   3
  -8  -4   9 4221.82 294.201  13
  -8  -4   9 4321.51 345.149  16
  -8  -4   8 17842.0 646.001  13
   8  -4  -8 18974.7 642.563   3
   8  -4  -8 17300.0 649.281   4
   8   4  -8 17288.7 653.788   4
  -8  -4   7 12240.3 542.347  13
   8  -4  -7 11197.9 510.411   4
   8   4  -7 10629.6 498.877   4
   8  -4  -6 33766.2 965.415   8
   8   4  -6 35423.0 980.705   4
   8  -4  -6 36034.5 988.520   4
   8  -4  -6 36609.4 937.168   3
   8  -4  -5 360.705 93.6143   7
   8  -4  -5 474.199 121.690   4
   8   4  -5 251.420 95.7757   4
   8  -4  -5 198.847 93.2161   3
   8  -4  -5 447.310 116.750   8
   8  -4  -4 1056.95 134.355   7
   8  -4  -4 863.130 142.439   3
   8  -4  -4 760.209 146.272   4
   8   4  -4 730.097 142.013   4
   8  -4  -3 280.190 83.8790   9
   8  -4  -3 286.195 80.2411   7
   8  -4  -3 342.043 101.805   4
   8   4  -3 211.537 84.8367   4
   8  -4  -3 138.848 87.6978   3
   8  -4  -2 6619.90 311.453   7
   8  -4  -2 6508.88 391.695   4
   8   4  -2 6344.77 377.423   4
   8  -4  -2 6153.70 330.408   3
   8  -4  -2 7211.96 346.191   9
   8  -4  -1 544.993 111.186   9
   8  -4  -1 526.372 122.960   4
   8   4  -1 539.040 119.449   4
   8  -4  -1 608.338 102.834   7
   8  -4  -1 359.929 102.004   3
   8   4   0 1051.03 163.688   4
   8  -4   0 977.290 166.691   4
   8  -4   0 899.458 130.947   3
   8  -4   0 899.303 120.380   7
   8  -4   0 1229.15 154.685   9
   8  -4   1 5771.65 330.450   9
   8  -4   1 5413.58 274.274   7
   8   4   1 6208.57 368.204  11
   8  -4   1 6085.77 366.689  11
   8  -4   1 5844.64 298.316   3
   8   4   1 5600.45 360.693   4
   8  -4   1 5980.58 384.075   4
   8  -4   2 196.652 80.9530  11
   8  -4   2 54.2458 58.9356   9
   8  -4   2 114.388 83.9931   4
   8   4   2 132.032 79.8907   4
   8  -4   2 183.042 75.3538   3
   8   4   3 6636.77 373.166  11
   8  -4   3 6586.23 375.972  11
   8  -4   3 6252.48 354.273   9
   8  -4   3 6427.60 404.048   4
   8   4   3 5599.79 366.440   4
   8   4   4 834.451 133.225  11
   8  -4   4 634.686 122.744  11
   8  -4   4 762.492 128.770   9
   8  -4   4 912.247 159.433   4
   8   4   4 1108.49 168.056   4
   8   4   5 17668.0 627.564  11
   8  -4   5 18375.4 642.382  11
   8  -4   5 19209.2 655.262   9
   8   4   5 18241.7 682.970   4
   8  -4   5 20326.9 737.125   4
   8   4   6 13800.5 537.642  11
   8  -4   6 13334.7 531.988  11
   8  -4   6 14154.8 556.533   9
   8   4   6 13308.9 568.018   4
   8  -4   6 14167.0 599.016   4
   8  -4   7 24684.5 740.268  11
   8   4   7 25127.1 745.949  11
   8  -4   7 25371.5 770.193   9
   8   4   7 25016.6 777.056   4
   8  -4   7 25848.1 811.708   4
   8  -4   8 8890.97 405.905  11
   8   4   8 9242.70 413.398  11
   8  -4   8 10092.5 451.864   9
   8   4   8 9328.80 432.006   4
   8  -4   8 9988.84 462.262   4
   8   4   9 91.2536 60.3352  11
   8  -4   9 44.6542 53.2760  11
   8  -4   9 83.1955 65.2956   9
   8   4   9 103.163 67.1146   4
   8  -4   9 98.8479 72.8805   4
   8   4  10 1063.72 130.699   4
   8  -4  10 971.416 132.391   4
   8  -4  10 1134.16 144.353   9
   8   4  10 1174.99 133.149  11
   8  -4  11 14408.2 440.988   9
   8   4  11 13643.5 388.514  11
  -8  -4 -12 4.01947 17.1538   2
   8  -4  12-2.86279 6.53053  11
   8  -4  13 43410.4 830.142   9
  -8  -5  16 4728.17 187.422  13
   8  -5 -16 4188.55 180.845   3
  -8  -5  15 1498.14 122.098  13
   8  -5 -15 1690.15 128.488   3
  -8  -5  14 14492.8 432.236  13
  -8  -5  14 13779.1 441.297  16
   8  -5 -14 14798.4 444.859   3
  -8  -5  13 3952.39 231.373  13
  -8  -5  13 3470.85 241.454  16
   8  -5 -13 4064.26 238.742   3
   8  -5 -12-5.29447 77.3372   3
  -8  -5  12 94.1081 65.3275  13
  -8  -5  12 74.1234 68.7474  16
   8  -5 -11 7781.58 372.086   3
  -8  -5  11 6841.75 399.947  16
  -8  -5  11 7215.33 355.007  13
   8  -5 -10 14843.1 542.709   3
  -8  -5  10 13698.0 597.240  16
  -8  -5  10 13368.5 519.125  13
   8  -5  -9 3480.95 266.514   3
  -8  -5   9 3111.09 297.491  16
  -8  -5   9 3458.27 268.683  13
  -8  -5   8 36126.1 1112.74  16
  -8  -5   8 41435.2 1051.43  13
  -8  -5   7 532.810 139.571  13
  -8  -5   7 760.786 178.017  16
  -8  -5   6 1017.15 167.328  13
   8  -5  -6 878.548 144.140   3
   8  -5  -5 4489.90 268.865   7
   8  -5  -5 3873.72 271.749   3
   8  -5  -4 3308.17 227.702   7
   8  -5  -4 2924.58 233.887   3
   8  -5  -3 98.4167 77.0267   3
   8  -5  -3 215.679 85.7026   7
   8  -5  -3 129.872 70.6423   9
   8  -5  -2 75004.8 1411.11   7
   8  -5  -2 76696.4 1482.65   9
   8  -5  -2 73335.5 1426.88   3
   8  -5  -1 34114.8 882.078   9
   8  -5  -1 34691.9 820.745   7
   8  -5  -1 33804.0 826.111   3
   8  -5   0 10475.7 453.650   9
   8  -5   0 10213.1 400.107   7
   8  -5   0 9613.54 383.802   3
   8  -5   1 11065.3 474.699   9
   8  -5   1 10995.1 412.631   7
   8  -5   1 10082.8 380.686   3
   8  -5   2 110.026 77.7369   9
   8  -5   2 606.726 103.199   7
   8  -5   3 35.4075 69.4853   9
   8  -5   3 71.1810 57.2856   7
   8  -5   4 428.828 114.903   9
   8  -5   4 583.679 98.7331   7
   8  -5   5 9197.76 436.948   9
   8  -5   5 7943.46 320.173   7
   8  -5   6 832.520 142.768   9
   8  -5   6 723.221 93.0859   7
   8  -5   7 140.085 80.5412   9
   8  -5   8 4330.69 281.309   9
   8  -5   9 5622.68 304.623   9
   8  -5  10 565.929 99.9611   9
   8  -5  11 7227.00 301.874   9
   8  -5  12 1140.89 107.820   9
   8  -5  13 15862.3 370.062   9
  -8  -6  16 573.044 61.3084  13
   8  -6 -15 437.818 65.2248   3
  -8  -6  15 526.486 70.4308  13
   8  -6 -14 9763.49 318.788   3
  -8  -6  14 9470.09 325.188  16
  -8  -6  14 10334.8 331.335  13
   8  -6 -13 12699.2 399.962   3
  -8  -6  13 11706.9 419.250  16
  -8  -6  13 12324.1 401.266  13
   8  -6 -12 30101.7 716.316   3
  -8  -6  12 29074.0 778.723  16
  -8  -6  12 28429.4 709.994  13
   8  -6 -11 25089.7 665.872   3
  -8  -6  11 22782.3 720.176  16
  -8  -6  11 23574.6 659.885  13
   8  -6 -10 2308.45 203.539   3
  -8  -6  10 2073.31 229.243  16
  -8  -6  10 2132.04 194.514  13
  -8  -6   9 291.591 115.804  16
  -8  -6   9 297.711 102.245  13
  -8  -6   8 7254.75 383.804  13
  -8  -6   8 6945.88 431.661  16
  -8  -6   7 3154.77 305.601  16
   8  -6  -7 4172.84 278.872   3
  -8  -6   6 28593.2 992.469  16
   8  -6  -6 34472.6 855.904   3
   8  -6  -5 1716.54 179.078   3
   8  -6  -5 2047.29 185.634   7
   8  -6  -4 2501.98 205.684   3
  -8  -6   4 2284.27 232.248  13
   8  -6  -4 2868.15 211.557   7
   8  -6  -3 2664.35 201.485   7
   8  -6  -3 2608.94 202.159   3
  -8  -6   3 2447.67 241.837  13
  -8  -6   3 2509.66 322.029  16
   8  -6  -2 4940.76 269.189   3
  -8  -6   2 5441.37 478.417  16
   8  -6  -2 5206.19 280.871   7
   8  -6  -2 5379.86 311.650   9
   8  -6  -1 4091.06 236.728   3
   8  -6  -1 4433.17 258.500   7
   8  -6  -1 4688.42 295.264   9
   8  -6   0 23686.7 644.070   7
   8  -6   0 24341.2 718.569   9
   8  -6   1 7931.36 346.935   7
   8  -6   1 8420.38 406.436   9
   8  -6   2 15362.4 493.881   7
   8  -6   2 15300.3 571.511   9
   8  -6   3 6771.28 309.853   7
   8  -6   3 7238.07 379.280   9
   8  -6   4 3991.79 227.371   7
   8  -6   4 4468.71 293.630   9
   8  -6   5 21219.4 474.487   7
   8  -6   5 23722.5 645.643   9
   8  -6   6 1747.93 182.702   9
   8  -6   6 1620.37 130.031   7
   8  -6   7 2538.90 206.290   9
   8  -6   7 13.9275 14.9059   7
   8  -6   8 12203.3 447.249   9
   8  -6   9 72.7441 59.5863   9
   8  -6  10 3677.64 200.943   9
   8  -6  11 4756.21 201.562   9
   8  -7 -14 17.3077 29.6122   3
  -8  -7  14 16.3912 29.9804  13
  -8  -7  13 4730.38 205.404  13
   8  -7 -13 4694.06 200.137   3
  -8  -7  13 4234.56 206.717  16
  -8  -7  12 3666.71 197.051  13
   8  -7 -12 3532.10 191.661   3
  -8  -7  12 3558.90 215.204  16
  -8  -7  11 22155.9 578.030  13
  -8  -7  11 21691.4 632.312  16
   8  -7 -11 23804.1 579.682   3
   8  -7 -10 967.832 123.364   3
  -8  -7  10 1065.34 150.665  16
  -8  -7   9 14014.3 539.539  16
   8  -7  -8 284.469 85.6218   3
  -8  -7   8 485.352 124.670  16
  -8  -7   7 2636.23 210.207  13
   8  -7  -7 3152.30 216.017   3
  -8  -7   7 2668.28 259.702  16
  -8  -7   6 47.2417 68.6953  13
   8  -7  -6 113.303 72.2499   3
   8  -7  -5 4029.16 234.427   3
   8  -7  -5 4122.46 244.809   7
   8  -7  -4 9351.74 356.569   3
   8  -7  -4 9936.80 381.369   7
  -8  -7   4 9384.71 551.445  16
   8  -7  -3 115.451 64.8627   3
   8  -7  -3 195.232 82.1660   7
  -8  -7   3 201.181 91.8121  13
  -8  -7   3 294.053 142.531  16
  -8  -7   2 27638.8 826.623  13
   8  -7  -2 29537.4 679.766   3
   8  -7  -1 7657.67 321.630   7
  -8  -7   1 6640.38 378.807  13
   8  -7  -1 6647.84 265.848   3
   8  -7   0 4234.87 234.359   7
   8  -7   0 4374.83 275.822   9
  -8  -7   0 3690.43 290.880  13
  -8  -7  -1 655.049 143.144  13
  -8  -7  -1 1032.61 212.096  16
   8  -7   1 634.760 102.772   7
   8  -7   1 673.753 122.854   9
   8  -7   2 448.685 86.9393   7
  -8  -7  -2 495.855 142.918  16
  -8  -7  -2 372.546 115.535  13
   8  -7   2 311.649 89.2318   9
   8  -7   3 15980.4 410.345   7
   8  -7   3 17184.8 513.652   9
  -8  -7  -4 5.98103 25.5289  13
   8  -7   4 181.877 63.0787   7
   8  -7   4 173.004 74.5104   9
   8  -7   5 6137.02 242.962   7
   8  -7   5 6688.80 322.670   9
   8  -7   6 6217.75 227.697   7
   8  -7   6 10617.5 388.479   9
   8  -7   7 9.62605 11.1993   7
   8  -7   7 1530.92 142.703   9
   8  -7   8 19811.5 515.458   9
   8  -7   9 24331.9 540.044   9
   8  -8 -12 8485.97 238.283   3
  -8  -8  11 3333.18 155.891  13
  -8  -8  11 3610.67 182.813  16
   8  -8 -11 3887.55 169.513   3
  -8  -8  10 19249.8 453.514  13
  -8  -8  10 19062.7 508.797  16
  -8  -8   9 667.045 85.3351  13
  -8  -8   9 728.754 107.954  16
   8  -8  -9 770.574 91.2911   3
  -8  -8   8 10824.3 353.407  13
  -8  -8   8 10465.3 412.006  16
  -8  -8   7 60.9923 49.9552  13
   8  -8  -7-3.34583 52.6040   3
  -8  -8   6 307.600 101.890  16
  -8  -8   6 430.655 85.1739  13
   8  -8  -6 432.814 77.4040   3
  -8  -8   5 1198.99 132.372  13
  -8  -8   5 1422.39 187.828  16
   8  -8  -5 1334.93 116.930   3
  -8  -8   4 7261.95 323.411  13
   8  -8  -4 7563.48 269.369   3
   8  -8  -3 5866.88 266.341   7
  -8  -8   3 5266.03 279.758  13
   8  -8  -3 5068.65 205.999   3
  -8  -8   2 737.925 160.336  16
  -8  -8   2 560.690 104.593  13
   8  -8  -2 478.580 90.9741   7
   8  -8  -1 2501.36 168.187   7
  -8  -8   1 2416.63 198.791  13
   8  -8   0 11539.1 333.347   7
  -8  -8   0 15936.1 545.930  16
  -8  -8  -1 10.0230 22.8660  16
  -8  -8  -1 4.16948 16.4767  13
   8  -8   2 3991.21 191.235   7
   8  -8   3 5456.32 216.602   7
   8  -8   4 77.7398 40.2269   7
   8  -8   5 146.096 36.2162   7
   9   0 -19 57.9058 44.8468   4
   9   0 -18 113.475 65.6229   4
   9   0 -17 40.1612 68.0082   4
   9   0 -16 16569.9 601.794   4
   9   0 -15-36.6679 86.9284   4
   9   0 -14 1263.47 181.323   4
   9   0 -13-8.32037 88.0076   4
   9   0 -12 5201.28 370.441   4
   9   0 -11 8.91064 80.0264   4
   9   0 -10 14358.8 634.863   4
   9   0  -9 46.7675 93.0076   4
   9   0  -8 21288.4 799.342   4
   9   0  -7 135.380 96.1686   4
   9   0  -6 4706.20 367.683   4
   9   0  -6 4320.10 347.150   8
   9   0  -5 49.5174 78.2609   4
   9   0  -5 29.5997 65.6213   8
   9   0  -4 11114.0 569.989   4
   9   0  -4 10296.0 544.632   8
   9   0  -3 171.426 94.8701   4
   9   0  -2 7173.92 456.883   4
   9   0  -1 370.392 114.784  11
   9   0  -1 870.020 163.059   4
   9   0   0 46417.8 1211.63  11
   9   0   0 47693.8 1290.32   4
   9   0   1 8.47952 76.1546  11
   9   0   1 19.9656 95.2640   4
   9   0   2 13855.2 598.673  11
   9   0   2 13981.2 646.285   4
   9   0   3 85.1157 88.9847  11
   9   0   3 99.3496 97.4859   4
   9   0   4 746.461 150.170  11
   9   0   4 680.595 163.296   4
   9   0   5 16.8671 75.7445  11
   9   0   5 126.084 106.108   4
   9   0   6 43711.3 1143.71  11
   9   0   6 44154.8 1214.55   4
   9   0   7-47.3354 74.2027  11
   9   0   7 36.8158 103.924   4
   9   0   8 1638.03 192.531  11
   9   0   8 1963.04 235.156   4
   9   0   9 40.4142 68.7160  11
   9   0   9-15.6012 86.2626   4
   9   0  10 155.780 74.8887  11
   9   0  10 160.137 95.9764   4
   9   0  11 20.6406 52.6428  11
   9   0  11 12.0383 74.5773   4
   9   0  12 30157.8 742.955   4
   9   0  12 27497.7 683.559  11
   9   0  13 112.812 42.7378  11
  -9   0 -14 1600.94 132.960   2
   9  -1 -19 8369.87 298.044   4
   9   1 -19 7643.79 288.292   4
   9  -1 -18 298.399 81.0594   4
   9   1 -18 325.403 83.3299   4
   9  -1 -17 987.304 141.907   4
   9   1 -17 996.833 143.606   4
   9  -1 -16 1928.31 196.554   4
   9   1 -16 1964.29 198.100   4
   9  -1 -15 6976.66 386.139   4
   9   1 -15 7206.88 390.650   4
   9  -1 -14 3681.12 289.893   4
   9   1 -14 3531.19 285.366   4
   9  -1 -13 7339.60 420.469   4
   9   1 -13 7391.17 423.566   4
   9  -1 -12 1938.34 227.121   4
   9   1 -12 1577.70 209.168   4
   9  -1 -11 603.617 148.837   4
   9   1 -11 503.107 137.275   4
  -9  -1  10 1678.91 150.391  13
   9  -1 -10 2268.84 250.543   4
   9   1 -10 1795.06 225.788   4
   9  -1  -9 138.192 99.6983   4
   9   1  -9 73.1740 87.2984   4
   9  -1  -9 269.618 127.965   3
  -9  -1   9 92.8791 60.5849  13
   9  -1  -8 2445.92 248.781   3
   9  -1  -8 2143.81 245.567   4
   9   1  -8 1737.18 225.069   4
   9  -1  -7 694.148 173.196   3
   9  -1  -7 590.538 150.730   4
   9   1  -7 531.330 143.775   4
   9  -1  -6 2807.41 260.427   3
   9  -1  -6 2650.21 276.011   4
   9   1  -6 2638.12 277.828   4
   9  -1  -6 2528.55 266.097   8
   9   1  -6 2844.45 280.391   8
   9  -1  -5 10374.2 548.228   4
   9   1  -5 10436.5 546.971   4
   9  -1  -5 10503.0 542.137   8
   9   1  -5 10515.0 542.635   8
   9  -1  -4 7842.49 473.989   4
   9   1  -4 7264.78 455.102   4
   9  -1  -4 7918.59 469.821   8
   9   1  -4 7182.90 448.230   8
   9  -1  -3 26889.4 923.890   4
   9   1  -3 26765.7 919.668   4
   9  -1  -2 5860.53 409.249   4
   9   1  -2 5618.64 404.591   4
   9  -1  -1 267.572 111.918   4
   9   1  -1 198.137 102.345   4
   9  -1  -1 146.398 79.8262  11
   9   1  -1 110.815 85.8952  11
   9  -1   0 21675.4 816.437   4
   9   1   0 21706.9 816.793   4
   9   1   0 22367.6 781.501  11
   9  -1   0 22418.2 777.432  11
   9  -1   1 654.309 170.932   4
   9   1   1 713.284 161.592   4
   9   1   1 654.352 142.155  11
   9  -1   1 531.099 132.087  11
   9   1   2 639.503 157.240   4
   9  -1   2 433.442 134.990   4
   9   1   2 424.755 118.067  11
   9  -1   2 593.341 134.959  11
   9   1   3 3860.57 308.597  11
   9  -1   3 3721.52 300.570  11
   9  -1   3 3777.34 332.643   4
   9   1   3 3582.95 325.877   4
   9  -1   4 8587.38 458.721  11
   9   1   4 9305.68 476.858  11
   9   1   4 8876.91 504.118   4
   9   1   5 23504.8 792.145  11
   9  -1   5 22892.8 781.247  11
   9   1   5 25103.4 867.581   4
   9   1   6 520.720 153.790   4
   9   1   6 453.588 123.239  11
   9  -1   6 343.759 112.550  11
   9   1   7 9877.52 476.361  11
   9  -1   7 10031.4 478.157  11
   9   1   7 11215.2 546.166   4
   9   1   8 6571.26 371.809  11
   9  -1   8 6618.77 371.319  11
   9   1   8 6827.05 410.671   4
   9   1   9 5934.20 340.479  11
   9  -1   9 6411.93 352.387  11
   9   1  10 2431.67 202.875  11
   9  -1  10 2428.71 202.560  11
   9   1  10 2379.86 222.311   4
   9   1  11 10562.1 405.408  11
   9  -1  11 10361.3 403.755  11
   9  -1  11 11518.7 452.491   4
   9   1  12 891.274 108.346  11
   9  -1  12 844.815 105.614  11
   9   1  12 1076.35 131.158   4
   9  -1  12 1003.77 126.928   4
   9   1  13 10865.1 340.648  11
   9  -1  13 11180.5 344.064  11
   9  -2 -18 47.2481 44.2653   4
   9   2 -18 47.8825 44.0656   4
   9  -2 -17 9818.75 380.811   4
   9   2 -17 9618.07 381.809   4
   9  -2 -16 268.755 87.6433   4
   9   2 -16 312.077 91.3061   4
   9  -2 -15 426.802 108.870   4
   9   2 -15 385.009 105.442   4
   9  -2 -14 238.322 90.4992   4
   9   2 -14 214.780 87.3339   4
   9  -2 -13 26572.7 820.865   4
   9   2 -13 27357.2 825.789   4
  -9  -2  12 5184.26 243.317  13
   9  -2 -12 6484.61 331.513   3
   9  -2 -12 6212.88 379.238   4
   9   2 -12 5940.87 370.271   4
   9  -2 -11 6090.16 337.415   3
   9  -2 -11 6561.82 397.355   4
   9   2 -11 6004.79 380.850   4
  -9  -2  11 5368.82 264.885  13
  -9  -2  11 5617.96 313.138  16
   9  -2 -10 3967.99 280.728   3
   9  -2 -10 3795.29 306.577   4
   9   2 -10 3653.97 300.041   4
  -9  -2  10 3332.65 220.730  13
   9  -2  -9 35528.1 907.181   3
   9  -2  -9 34488.1 998.117   4
   9   2  -9 33322.3 984.660   4
  -9  -2   8 17308.0 582.507  13
   9   2  -8 18722.6 716.476   4
   9  -2  -8 18579.8 643.906   3
   9  -2  -7 18513.7 720.087   4
   9   2  -7 19150.0 731.866   4
   9  -2  -7 19994.4 663.428   3
   9  -2  -6 10598.8 535.041   4
   9   2  -6 10858.3 542.746   4
   9  -2  -5 937.718 170.306   4
   9   2  -5 1017.31 177.352   4
   9  -2  -5 1127.35 164.339   3
   9  -2  -4 2871.98 283.527   4
   9   2  -4 2511.62 264.991   4
   9  -2  -4 2890.78 245.743   3
   9   2  -3 9333.46 509.719   4
   9  -2  -3 9130.00 421.979   3
   9  -2  -3 9691.10 518.785   4
   9  -2  -2 5034.80 373.521   4
   9   2  -2 5777.83 400.627   4
   9  -2  -1 544.917 137.295   4
   9   2  -1 715.503 152.548   4
   9  -2   0 17008.1 701.240   4
   9   2   0 17668.8 714.324   4
   9   2   0 17351.0 670.282  11
   9  -2   0 17222.5 668.659  11
   9  -2   1 1093.45 186.182   4
   9   2   1 1033.20 180.496   4
   9   2   1 979.484 162.661  11
   9  -2   1 1226.64 179.195  11
   9   2   2 4832.42 365.399   4
   9  -2   2 5308.62 381.594   4
   9   2   2 4759.46 336.628  11
   9  -2   2 4576.76 327.376  11
   9  -2   3 2097.99 244.841   4
   9   2   3 1747.90 226.949   4
   9   2   3 1778.15 206.225  11
   9  -2   3 1745.62 203.736  11
   9  -2   4 366.824 125.177   4
   9   2   4 243.419 114.089   4
   9   2   4 294.641 109.825  11
   9  -2   4 373.515 111.639  11
   9  -2   5 5177.60 369.813   4
   9   2   5 5641.50 386.202   4
   9   2   5 4934.39 332.740  11
   9  -2   5 4835.89 327.675  11
   9   2   6 6772.43 417.195   4
   9  -2   6 6440.77 407.983   4
   9  -2   6 6128.54 362.615  11
   9   2   6 6268.44 367.462  11
   9   2   7 9791.53 489.090   4
   9  -2   7 9194.96 478.300   4
   9   2   7 8440.96 417.818  11
   9  -2   7 7968.43 407.097  11
   9   2   8 3035.92 262.575   4
   9  -2   8 2891.58 257.617   4
   9   2   8 2603.20 223.205  11
   9  -2   8 2662.21 224.227  11
   9   2   9 116.991 89.5130   4
   9  -2   9 117.750 87.2782   4
   9   2   9 155.561 66.3918  11
   9  -2   9 133.732 64.3218  11
   9   2  10 535.592 106.966   4
   9  -2  10 529.990 112.217   4
   9   2  10 495.071 90.2286  11
   9  -2  10 434.878 88.8315  11
   9  -2  11 8082.96 327.978  11
   9   2  11 8279.86 331.523  11
   9   2  11 9638.29 378.543   4
   9  -2  11 9638.57 383.188   4
   9   2  12 1040.03 103.504  11
   9  -2  12 941.460 99.4970  11
  -9   2 -13 10043.0 324.222   2
  -9  -2 -13 10016.8 338.256   2
   9  -3 -17 393.206 71.8763   4
   9   3 -17 371.891 73.5342   4
   9  -3 -16 335.742 80.2635   4
   9   3 -16 209.973 68.1311   4
   9  -3 -15 4434.60 264.679   4
   9   3 -15 4373.53 265.711   4
   9  -3 -14 343.941 80.8512   3
  -9  -3  14 305.830 57.9299  13
   9  -3 -14 504.230 104.824   4
   9   3 -14 286.271 88.8000   4
  -9  -3  13 3588.64 192.064  13
   9  -3 -13 4069.06 238.281   3
   9  -3 -13 4082.68 282.240   4
   9   3 -13 3768.71 270.795   4
  -9  -3  12 10100.0 362.062  13
   9  -3 -12 11354.1 489.916   4
   9   3 -12 10593.1 474.207   4
   9  -3 -12 11921.3 437.836   3
  -9  -3  12 9547.09 396.767  16
  -9  -3  11 2474.29 187.262  13
   9  -3 -11 2622.36 238.229   4
   9   3 -11 2961.49 254.556   4
   9  -3 -11 2786.28 225.073   3
  -9  -3  11 2474.60 219.945  16
  -9  -3  10 1579.15 163.180  13
   9  -3 -10 1633.78 198.708   4
   9   3 -10 1700.50 203.013   4
   9  -3 -10 2082.84 201.406   3
  -9  -3  10 1621.05 192.050  16
  -9  -3   9 6623.89 341.617  13
   9  -3  -9 6904.47 365.216   3
   9  -3  -9 7052.40 403.074   4
   9   3  -9 7139.99 408.784   4
  -9  -3   8 2753.06 233.878  13
   9  -3  -8 2989.95 246.494   3
   9  -3  -8 3251.88 276.815   4
   9   3  -8 3394.44 283.939   4
   9  -3  -7 2939.23 268.266   4
   9   3  -7 2847.05 265.858   4
   9  -3  -6 281.991 107.778   4
   9   3  -6 580.549 132.906   4
   9  -3  -5 24301.1 814.305   4
   9   3  -5 25028.9 825.233   4
   9  -3  -5 23303.6 702.404   3
   9  -3  -4 6835.38 412.018   4
   9   3  -4 6849.75 411.272   4
   9  -3  -4 6113.75 335.766   3
   9  -3  -3 6831.26 412.009   4
   9   3  -3 6357.95 398.311   4
   9  -3  -3 6130.58 331.207   3
   9   3  -2 42961.4 1142.92   4
   9  -3  -2 43462.5 1151.81   4
   9  -3  -2 40441.3 968.716   3
   9  -3  -1 945.540 161.258   4
   9   3  -1 803.689 147.785   4
   9  -3  -1 862.489 140.136   3
   9  -3   0 15484.9 641.996   4
   9   3   0 15130.5 631.001   4
   9   3   1 23849.5 812.226   4
   9  -3   1 23014.0 805.668   4
   9   3   1 24008.4 779.916  11
   9  -3   1 23956.6 779.650  11
   9  -3   2 14051.8 610.444   4
   9   3   2 13951.3 605.312   4
   9   3   2 14540.9 581.523  11
   9  -3   2 14018.4 571.592  11
   9  -3   3 3794.96 312.541   4
   9   3   3 3486.15 299.229   4
   9   3   3 3647.03 281.747  11
   9  -3   3 3820.37 287.055  11
   9  -3   4 64368.5 1470.17   4
   9   3   4 65237.2 1464.84   4
   9   3   4 62365.4 1372.43  11
   9  -3   4 61484.0 1370.57  11
   9   3   5 1994.56 223.602   4
   9  -3   5 2113.87 231.508   4
   9   3   5 2036.91 201.993  11
   9  -3   5 1978.13 201.595  11
   9   3   6 122.676 73.6743  11
   9  -3   6 195.775 78.8009  11
   9   3   6 211.282 96.9777   4
   9  -3   6 143.598 94.5856   4
   9   3   7 299.112 87.9116  11
   9  -3   7 193.580 74.3138  11
   9   3   7 351.034 102.709   4
   9  -3   7 248.883 94.4605   4
   9  -3   7 4.08601 18.6428   9
   9   3   8 17880.9 513.183  11
   9  -3   8 18458.0 523.115  11
   9   3   8 21986.7 617.118   4
   9  -3   8 21471.3 614.366   4
   9   3   9 119.271 49.8728  11
   9  -3   9 81.0361 46.7707  11
   9   3   9 139.214 62.2311   4
   9  -3   9 189.179 67.9513   4
   9  -3   9-3.13720 11.3154   9
   9   3  10 31757.0 722.812  11
   9  -3  10 30577.2 716.717  11
   9   3  10 34698.3 780.957   4
   9  -3  10 33906.8 782.927   4
   9   3  11 6570.56 251.174  11
   9  -3  11 6054.78 242.189  11
  -9  -4  15 1047.97 80.5207  13
   9  -4 -15 3.16295 10.2070   4
  -9  -4  14 654.418 78.1484  13
   9  -4 -14 790.003 96.5702   3
   9   4 -14 674.863 98.6003   4
  -9  -4  13 8053.36 294.899  13
  -9  -4  13 7631.61 309.034  16
   9  -4 -13 7783.96 347.599   4
   9   4 -13 7716.53 345.045   4
  -9  -4  12 11049.8 381.369  13
  -9  -4  12 10752.3 422.218  16
   9  -4 -12 11126.8 435.520   4
   9   4 -12 11296.1 441.928   4
   9  -4 -12 12234.7 427.584   3
  -9  -4  11 8822.92 357.594  13
  -9  -4  11 8867.66 414.827  16
   9  -4 -11 9845.23 396.468   3
   9  -4 -11 8518.73 393.741   4
   9   4 -11 9039.22 407.047   4
  -9  -4  10 2679.43 207.653  13
  -9  -4  10 2488.06 234.999  16
   9  -4 -10 2995.47 230.787   3
   9  -4 -10 2492.19 217.853   4
   9   4 -10 2711.32 227.647   4
  -9  -4   9 5822.66 323.714  13
  -9  -4   9 5430.48 357.511  16
   9  -4  -9 6151.88 346.083   4
   9   4  -9 5789.63 339.802   4
   9  -4  -9 6407.68 338.067   3
   9  -4  -8 1101.41 159.917   4
   9   4  -8 1608.91 185.410   4
  -9  -4   8 1267.15 164.243  13
  -9  -4   7 77.8746 83.1456  13
   9  -4  -7 93.7639 64.7898   4
   9   4  -7 131.387 71.6303   4
  -9  -4   6 340.864 112.077  13
   9  -4  -6 492.321 122.986   3
   9  -4  -6 323.114 100.615   4
   9   4  -6 309.510 98.8465   4
   9  -4  -5-5.72770 79.4776   3
   9  -4  -5 89.2244 78.6475   4
   9   4  -5 22.2174 70.6733   4
   9  -4  -4 78.5966 83.9822   3
   9  -4  -4 52.6439 67.5467   4
   9   4  -4 59.2362 66.5046   4
   9  -4  -3 2227.71 224.864   4
   9   4  -3 2283.42 223.874   4
   9  -4  -3 2403.68 201.870   3
   9  -4  -2 538.349 110.315   3
   9  -4  -2 560.670 124.691   4
   9   4  -2 484.094 118.512   4
   9  -4  -1 282.120 94.3672   3
   9  -4  -1 85.2269 76.0563   4
   9   4  -1 231.108 93.9502   4
   9  -4   0 877.234 151.710   4
   9   4   0 837.609 145.878   4
   9  -4   1 6321.03 372.453   4
   9   4   1 6027.16 356.881   4
   9   4   2 6803.47 374.793   4
   9  -4   2 7030.99 391.546   4
   9  -4   2 6724.61 302.987   9
   9   4   3 10178.7 457.649   4
   9  -4   3 10483.8 478.548   4
   9  -4   3 10141.7 382.724   9
   9   4   4 3737.89 268.353   4
   9  -4   4 3802.82 279.983   4
   9  -4   4 3314.44 212.995   9
   9   4   5 1744.39 171.497  11
   9  -4   5 1739.26 174.514  11
   9   4   5 1769.04 182.729   4
   9  -4   5 1668.25 186.502   4
   9  -4   5 1885.16 159.068   9
   9  -4   6 819.200 116.149  11
   9   4   6 738.559 111.167  11
   9   4   6 835.887 123.781   4
   9  -4   6 852.847 129.050   4
   9  -4   6 574.384 92.3137   9
   9   4   7 133.403 59.5297  11
   9  -4   7 4.69530 15.1517  11
   9   4   7 118.224 58.3904   4
   9  -4   7 96.1886 60.3392   4
   9  -4   7 70.5999 39.0018   9
   9  -4   8 3.94004 12.7146  11
   9   4   8 1634.86 139.073  11
   9   4   8 1500.64 135.076   4
   9  -4   8 1334.08 133.349   4
   9  -4   8 3.43853 17.5422   9
   9  -4   9 3.53921 13.9838   4
   9  -4   9 2.81560 13.6250   9
   9  -5 -14 525.144 74.9673   3
  -9  -5  14 340.915 57.8444  13
   9  -5 -13 968.945 107.690   3
  -9  -5  13 883.904 101.097  16
  -9  -5  13 1043.40 102.559  13
   9  -5 -12 5379.99 257.148   3
  -9  -5  12 5234.56 271.130  16
  -9  -5  12 5505.72 250.427  13
   9  -5 -11 1519.78 152.457   3
  -9  -5  11 1451.33 166.462  16
  -9  -5  11 1403.78 141.459  13
   9  -5 -10 22686.4 623.525   3
  -9  -5  10 21064.9 679.610  16
  -9  -5  10 21534.3 611.835  13
   9  -5  -9 1329.16 155.575   3
  -9  -5   9 1080.29 165.213  16
  -9  -5   9 1343.40 160.610  13
  -9  -5   8 2743.77 252.053  16
  -9  -5   8 2888.20 229.601  13
   9  -5  -7 1588.40 166.824   3
  -9  -5   7 1188.50 179.739  16
  -9  -5   7 1419.13 172.861  13
   9  -5  -6 2614.93 206.394   3
  -9  -5   6 1899.64 220.760  16
  -9  -5   6 2290.14 216.469  13
  -9  -5   5 9004.92 433.980  13
   9  -5  -5 10186.0 402.194   3
  -9  -5   4 7421.64 395.349  13
   9  -5  -4 7648.10 339.324   3
   9  -5  -3 4191.99 245.792   3
   9  -5  -2 55.5656 67.2257   3
   9  -5  -1 808.640 113.774   3
   9  -5   0 5237.90 260.748   9
   9  -5   1 108.966 59.2580   9
   9  -5   2 13950.4 448.328   9
   9  -5   3 1883.63 156.712   9
   9  -5   4 6275.15 284.231   9
  -9  -5  -5-5.58111 25.4718  16
   9  -5   5 10118.1 335.373   9
   9  -5   6 4961.07 236.145   9
   9  -5   7 5137.61 227.499   9
   9  -5   8 1135.54 95.5856   9
   9  -6 -14 138.055 36.1381   3
  -9  -6  13 549.099 68.8556  13
   9  -6 -13 553.072 72.1273   3
  -9  -6  12 368.701 72.9498  16
   9  -6 -12 265.484 65.4444   3
  -9  -6  12 366.597 68.4482  13
  -9  -6  11 12791.9 435.789  16
   9  -6 -11 13949.0 406.344   3
  -9  -6  11 13334.2 403.241  13
  -9  -6  10 4476.50 264.198  16
  -9  -6  10 4526.00 236.757  13
   9  -6 -10 4932.88 242.644   3
  -9  -6   9 502.618 111.038  16
  -9  -6   9 409.168 88.2449  13
   9  -6  -8 7694.42 320.383   3
  -9  -6   8 7171.73 326.647  13
   9  -6  -7 19057.1 530.531   3
  -9  -6   7 17820.1 555.093  13
  -9  -6   6 5312.08 336.561  16
   9  -6  -6 6267.84 287.817   3
   9  -6  -5 256.419 80.5824   3
   9  -6  -4 186.215 71.8680   3
  -9  -6   3 4205.80 326.646  16
   9  -6  -3 4347.87 222.494   3
  -9  -6   3 3575.16 245.458  13
  -9  -6   2 8853.33 396.802  13
   9  -6  -2 9902.35 335.849   3
  -9  -6   1 16554.6 517.588  13
  -9  -6   1 20917.5 739.060  16
  -9  -6   0 36498.4 773.051  13
  -9  -6   0 55193.4 1198.08  16
  -9  -6  -1 6071.71 332.913  13
  -9  -6  -1 9305.21 491.711  16
   9  -6   2 4659.18 234.792   9
  -9  -6  -2 6120.58 376.327  16
  -9  -6  -3 371.887 97.5085  16
   9  -6   3 472.568 83.3529   9
  -9  -6  -4 4.17682 15.0692  16
   9  -6   4 9950.29 309.347   9
  -9  -6  -5 7279.62 316.309  13
   9  -6   5 6016.67 245.439   9
   9  -6   6 7022.12 246.921   9
   9  -6   7 83.1443 35.7154   9
   9  -7 -12 199.592 40.6736   3
   9  -7 -11 132.005 45.3214   3
  -9  -7  11 123.883 40.9065  13
  -9  -7  10 1276.50 119.376  16
  -9  -7  10 1101.94 97.4743  13
  -9  -7   9 2766.21 186.207  16
   9  -7  -9 3490.15 175.251   3
  -9  -7   8 78.7136 57.3759  16
   9  -7  -8 70.4238 48.1484   3
  -9  -7   7 333.113 87.8516  16
   9  -7  -7 491.585 79.8527   3
   9  -7  -6 863.380 96.9637   3
  -9  -7   6 686.190 97.1588  13
   9  -7  -5 318.514 66.3379   3
  -9  -7   5 389.913 79.7691  13
   9  -7  -4 2125.17 136.088   3
  -9  -7   4 2230.62 212.065  16
  -9  -7   4 2147.87 163.701  13
   9  -7  -3 9331.88 281.297   3
  -9  -7   3 9584.78 358.416  13
  -9  -7   2 1271.23 133.159  13
  -9  -7   2 1837.64 207.794  16
  -9  -7   1 618.373 101.034  13
  -9  -7   1 744.524 144.454  16
  -9  -7   0 9431.86 367.103  13
  -9  -7   0 12902.1 493.533  16
  -9  -7  -1 3089.73 200.543  13
  -9  -7  -1 2975.04 216.001  16
  -9  -7  -2 2202.81 158.845  13
  -9  -8   5 31.6929 42.1274  16
  10   0 -17-3.30413 35.7526   4
  10   0 -16 576.142 98.1222   4
  10   0 -15 10.1939 55.1518   4
  10   0 -14 173.679 78.7181   4
  10   0 -13 101.767 68.8360   4
  10   0 -12 31751.9 876.293   4
  10   0 -11 21.6781 82.4196   4
  10   0 -10 121.266 93.1189   4
  10   0  -9 31.5724 82.5126   4
  10   0  -8 1047.22 179.522   4
  10   0  -7 8.51718 92.1605   4
  10   0  -6 12652.7 582.565   4
  10   0  -5 62.9796 87.0793   4
  10   0  -4 2829.22 282.981   4
  10   0  -3 55.4496 85.6371   4
  10   0  -2 13082.0 606.382   4
  10   0  -1 149.105 106.310   4
[truncated: 2,127,432 more chars]
